# Supplementary material for: Benzene-1,2,4,5-tetra­carb­oxy­lic acid bis­(1,3,7-trimethyl-2,3,6,7-tetra­hydro-1H-purine-2,6-dione)
Source: Acta Crystallogr Sect E Struct Rep Online. 2013 Aug 17;69(Pt 9):o1443. doi: 10.1107/S1600536813022563 (PMC3884421; doi:10.1107/S1600536813022563)
Supplement: Supplementary file 1 [file e-69-o1443-sup1.cif]

##############################################################################
#                                                                            #
# This CIF contains the data in a paper accepted for publication in          #
# Acta Crystallographica Section E. It conforms to the requirements of       #
# Notes for Authors for Acta Crystallographica Section E, and has been       #
# peer reviewed under the auspices of the IUCr Commission on Journals.       #
#                                                                            #
# Full details of the Crystallographic Information File format               #
# are given in the paper "The Crystallographic Information File (CIF):       #
# a New Standard Archive File for Crystallography" by S. R. Hall, F. H.      #
# Allen and I. D. Brown [Acta Cryst. (1991), A47, 655-685].                  #
#                                                                            #
# The current version of the core CIF dictionary is obtainable from          #
# ftp://ftp.iucr.org/pub/cif_core.dic.                                       #
#                                                                            #
# Software is freely available for graphical display of the structure(s)     #
# in this CIF. For information consult the CIF software page                 #
# http://www.iucr.org/resources/cif/software.                                #
#                                                                            #
# This file may be used for bona fide research purposes within the           #
# scientific community so long as proper attribution is given to the journal # 
# article from which it was obtained.                                        #
#                                                                            #
##############################################################################
data_global
_audit_creation_method     SHELXL-97
_journal_date_recd_electronic     2013-08-11
_journal_date_accepted     2013-08-11
_journal_name_full     'Acta Crystallographica, Section E'
_journal_year     2013
_journal_volume     69
_journal_issue      9
_journal_page_first     o1443
_journal_page_last     o1443
_journal_paper_category     QO
_journal_paper_doi     10.1107/S1600536813022563
_journal_coeditor_code     HG5340
_publ_contact_author_name     'Edward R. T. Tiekink'
_publ_contact_author_address
;
Department of Chemistry
University of Malaya
50603 Kuala Lumpur
Malaysia
;
_publ_contact_author_email     edward.tiekink@gmail.com
_publ_contact_author_fax     '(65) 6790 9801'
_publ_contact_author_phone     '(65) 6790 6775'
_publ_section_title
;
Benzene-1,2,4,5-tetracarboxylic acid
bis(1,3,7-trimethyl-2,3,6,7-tetrahydro-1<i>H</i>-purine-2,6-dione)
;
loop_
    _publ_author_name
    _publ_author_address
    'Arman, Hadi D.'
;
Department of Chemistry
University of Texas at San Antonio
One UTSA Circle
San Antonio
TX 78249-0698
USA
;
    'Tiekink, Edward R. T.'
;
Department of Chemistry
University of Malaya
50603 Kuala Lumpur
Malaysia
;
data_I
_chemical_name_systematic
;
Benzene-1,2,4,5-tetracarboxylic acid
bis(1,3,7-trimethyl-2,3,6,7-tetrahydro-1<i>H</i>-purine-2,6-dione)
;
_chemical_name_common     ?
_chemical_formula_moiety     'C10 H6 O8, 2(C8 H10 N4 O2)'
_chemical_formula_sum     'C26 H26 N8 O12 '
_chemical_formula_iupac     'C10 H6 O8 , 2C8 H10 N4 O2'
_chemical_formula_weight     642.55
_chemical_melting_point     ?
_symmetry_cell_setting     triclinic
_symmetry_space_group_name_H-M     'P -1'
_symmetry_space_group_name_Hall     '-P 1'
loop_
    _symmetry_equiv_pos_as_xyz
    'x, y, z'
    '-x, -y, -z'
_cell_length_a     7.4570(15)
_cell_length_b     9.0490(15)
_cell_length_c     11.782(2)
_cell_angle_alpha     68.800(11)
_cell_angle_beta     81.124(13)
_cell_angle_gamma     73.441(9)
_cell_volume     709.3(2)
_cell_formula_units_Z     1
_cell_measurement_reflns_used     2842
_cell_measurement_theta_min     3.2900
_cell_measurement_theta_max     40.4191
_cell_measurement_temperature     98(2)
_exptl_crystal_description     block
_exptl_crystal_colour     colourless
_exptl_crystal_size_max     0.55
_exptl_crystal_size_mid     0.30
_exptl_crystal_size_min     0.25
_exptl_crystal_density_diffrn     1.504
_exptl_crystal_density_meas     ?
_exptl_crystal_density_method     'not measured'
_exptl_crystal_F_000     334
_exptl_absorpt_coefficient_mu     0.122
_exptl_absorpt_correction_type     multi-scan
_exptl_absorpt_process_details     '(ABSCOR; Higashi, 1995)'
_exptl_absorpt_correction_T_min     0.838
_exptl_absorpt_correction_T_max     1
_exptl_special_details
;
;
_diffrn_ambient_temperature     98(2)
_diffrn_radiation_type     MoK\a
_diffrn_radiation_wavelength     0.71073
_diffrn_radiation_source     'fine-focus sealed tube'
_diffrn_radiation_monochromator     graphite
_diffrn_measurement_device_type     'Rigaku AFC12 Kappa/SATURN724'
_diffrn_measurement_method     \w
_diffrn_detector_area_resol_mean     ?
_diffrn_reflns_number     4935
_diffrn_reflns_av_R_equivalents     0.0203
_diffrn_reflns_av_sigmaI/netI     0.0267
_diffrn_reflns_theta_min     1.86
_diffrn_reflns_theta_max     27.49
_diffrn_reflns_theta_full     27.49
_diffrn_measured_fraction_theta_max     0.984
_diffrn_measured_fraction_theta_full     0.984
_diffrn_reflns_limit_h_min     -9
_diffrn_reflns_limit_h_max     9
_diffrn_reflns_limit_k_min     -11
_diffrn_reflns_limit_k_max     11
_diffrn_reflns_limit_l_min     -14
_diffrn_reflns_limit_l_max     15
_diffrn_standards_number     0
_diffrn_standards_interval_count     0
_diffrn_standards_interval_time     ?
_diffrn_standards_decay_%     0
_refine_special_details
;
Refinement of <i>F</i>^2^ against ALL reflections. The weighted <i>R</i>-factor
<i>wR</i> and goodness of fit <i>S</i> are based on <i>F</i>^2^, conventional
<i>R</i>-factors <i>R</i> are based on <i>F</i>, with <i>F</i> set to zero for
negative <i>F</i>^2^. The threshold expression of <i>F</i>^2^ >
\s(<i>F</i>^2^) is used only for calculating <i>R</i>-factors(gt) <i>etc</i>.
and is not relevant to the choice of reflections for refinement.
<i>R</i>-factors based on <i>F</i>^2^ are statistically about twice as large
as those based on <i>F</i>, and <i>R</i>-factors based on ALL data will be
even larger.
;
_reflns_number_total     3213
_reflns_number_gt     3006
_reflns_threshold_expression     I>2\s(I)
_refine_ls_structure_factor_coef     Fsqd
_refine_ls_matrix_type     full
_refine_ls_R_factor_all     0.0468
_refine_ls_R_factor_gt     0.0443
_refine_ls_wR_factor_gt     0.1175
_refine_ls_wR_factor_ref     0.1201
_refine_ls_goodness_of_fit_ref     1.043
_refine_ls_restrained_S_all     1.043
_refine_ls_number_reflns     3213
_refine_ls_number_parameters     218
_refine_ls_number_restraints     2
_refine_ls_hydrogen_treatment     mixed
_refine_ls_weighting_scheme     calc
_refine_ls_weighting_details
       'calc w = 1/[\s^2^(Fo^2^)+(0.0679P)^2^+0.3025P] where P=(Fo^2^+2Fc^2^)/3'
_atom_sites_solution_hydrogens     geom
_atom_sites_solution_primary     direct
_atom_sites_solution_secondary     difmap
_refine_ls_shift/su_max     0.000
_refine_ls_shift/su_mean     0.000
_refine_diff_density_max     0.367
_refine_diff_density_min     -0.327
_refine_ls_extinction_method     none
_refine_ls_extinction_coef     ?
loop_
    _atom_type_symbol
    _atom_type_description
    _atom_type_scat_dispersion_real
    _atom_type_scat_dispersion_imag
    _atom_type_scat_source
    'C' 'C' 0.0033 0.0016
                         'International Tables Vol C Tables 4.2.6.8 and 6.1.1.4'
    'H' 'H' 0.0000 0.0000
                         'International Tables Vol C Tables 4.2.6.8 and 6.1.1.4'
    'N' 'N' 0.0061 0.0033
                         'International Tables Vol C Tables 4.2.6.8 and 6.1.1.4'
    'O' 'O' 0.0106 0.0060
                         'International Tables Vol C Tables 4.2.6.8 and 6.1.1.4'
_computing_data_collection
;
CrystalClear (Molecular Structure Corporation & Rigaku, 2005)
;
_computing_cell_refinement
;
CrystalClear (Molecular Structure Corporation & Rigaku, 2005)
;
_computing_data_reduction
;
CrystalClear (Molecular Structure Corporation & Rigaku, 2005)
;
_computing_structure_solution     'SHELXS97 (Sheldrick, 2008)'
_computing_structure_refinement     'SHELXL97 (Sheldrick, 2008)'
_computing_molecular_graphics
;
ORTEPII (Johnson, 1976) and DIAMOND (Brandenburg, 2006)
;
_computing_publication_material     'publCIF (Westrip, 2010)'
loop_
    _atom_site_type_symbol
    _atom_site_label
    _atom_site_fract_x
    _atom_site_fract_y
    _atom_site_fract_z
    _atom_site_U_iso_or_equiv
    _atom_site_adp_type
    _atom_site_calc_flag
    _atom_site_refinement_flags
    _atom_site_occupancy
    _atom_site_symmetry_multiplicity
    _atom_site_disorder_assembly
    _atom_site_disorder_group
    O O1 0.10476(13) 0.94888(12) 0.88177(9) 0.0215(2) Uani d . 1 1 . .
    O O2 0.05750(13) 1.21613(12) 0.85531(9) 0.0216(2) Uani d D 1 1 . .
    H H1O -0.0516(16) 1.226(2) 0.8350(17) 0.032 Uiso d D 1 1 . .
    O O3 0.56478(16) 0.70162(12) 0.84529(9) 0.0283(3) Uani d . 1 1 . .
    O O4 0.43724(14) 0.95115(12) 0.71641(8) 0.0202(2) Uani d D 1 1 . .
    H H2O 0.430(3) 0.902(2) 0.6695(17) 0.051(6) Uiso d D 1 1 . .
    O O5 0.35494(13) 0.85084(12) 0.54930(8) 0.0225(2) Uani d . 1 1 . .
    O O6 0.84545(14) 0.50918(14) 0.40808(10) 0.0283(2) Uani d . 1 1 . .
    N N1 0.30711(15) 0.79348(14) 0.38575(10) 0.0189(2) Uani d . 1 1 . .
    N N2 0.60054(15) 0.68600(13) 0.47529(10) 0.0175(2) Uani d . 1 1 . .
    N N3 0.29341(15) 0.71840(13) 0.20867(10) 0.0180(2) Uani d . 1 1 . .
    N N4 0.58825(16) 0.56529(14) 0.20875(10) 0.0191(2) Uani d . 1 1 . .
    C C1 0.33603(17) 1.03685(15) 0.94094(11) 0.0162(3) Uani d . 1 1 . .
    C C2 0.49837(17) 0.92882(15) 0.91321(11) 0.0159(2) Uani d . 1 1 . .
    C C3 0.66122(18) 0.89199(15) 0.97280(11) 0.0168(3) Uani d . 1 1 . .
    H H3 0.7709 0.8179 0.9544 0.020 Uiso calc R 1 1 . .
    C C4 0.15397(18) 1.06201(16) 0.88843(11) 0.0174(3) Uani d . 1 1 . .
    C C5 0.50294(18) 0.84709(16) 0.82237(11) 0.0179(3) Uani d . 1 1 . .
    C C6 0.41768(18) 0.78078(16) 0.47369(11) 0.0178(3) Uani d . 1 1 . .
    C C7 0.68657(18) 0.59678(16) 0.39564(12) 0.0187(3) Uani d . 1 1 . .
    C C8 0.56313(18) 0.62252(15) 0.30563(11) 0.0174(3) Uani d . 1 1 . .
    C C9 0.38190(18) 0.71494(15) 0.30277(11) 0.0167(3) Uani d . 1 1 . .
    C C10 0.42496(19) 0.62623(16) 0.15447(12) 0.0193(3) Uani d . 1 1 . .
    H H10 0.4046 0.6060 0.0844 0.023 Uiso calc R 1 1 . .
    C C11 0.1111(2) 0.8869(2) 0.38356(14) 0.0312(3) Uani d . 1 1 . .
    H H11A 0.0737 0.9370 0.2991 0.047 Uiso calc R 1 1 . .
    H H11B 0.0969 0.9727 0.4189 0.047 Uiso calc R 1 1 . .
    H H11C 0.0316 0.8135 0.4312 0.047 Uiso calc R 1 1 . .
    C C12 0.71544(19) 0.68114(17) 0.56767(12) 0.0217(3) Uani d . 1 1 . .
    H H12A 0.7238 0.7922 0.5549 0.033 Uiso calc R 1 1 . .
    H H12B 0.8414 0.6118 0.5607 0.033 Uiso calc R 1 1 . .
    H H12C 0.6579 0.6362 0.6491 0.033 Uiso calc R 1 1 . .
    C C13 0.7597(2) 0.46116(18) 0.17183(13) 0.0251(3) Uani d . 1 1 . .
    H H13A 0.7855 0.3524 0.2344 0.038 Uiso calc R 1 1 . .
    H H13B 0.8650 0.5102 0.1623 0.038 Uiso calc R 1 1 . .
    H H13C 0.7433 0.4514 0.0941 0.038 Uiso calc R 1 1 . .
loop_
    _atom_site_aniso_label
    _atom_site_aniso_U_11
    _atom_site_aniso_U_22
    _atom_site_aniso_U_33
    _atom_site_aniso_U_12
    _atom_site_aniso_U_13
    _atom_site_aniso_U_23
    O1 0.0199(5) 0.0252(5) 0.0241(5) -0.0084(4) -0.0032(4) -0.0109(4)
    O2 0.0180(5) 0.0209(5) 0.0262(5) -0.0038(4) -0.0101(4) -0.0055(4)
    O3 0.0414(6) 0.0210(5) 0.0249(5) -0.0036(4) -0.0113(4) -0.0099(4)
    O4 0.0250(5) 0.0225(5) 0.0154(4) -0.0064(4) -0.0052(3) -0.0072(4)
    O5 0.0203(5) 0.0306(5) 0.0201(5) -0.0043(4) -0.0040(4) -0.0129(4)
    O6 0.0192(5) 0.0350(6) 0.0301(5) 0.0028(4) -0.0086(4) -0.0147(4)
    N1 0.0148(5) 0.0249(6) 0.0188(5) -0.0036(4) -0.0036(4) -0.0093(4)
    N2 0.0159(5) 0.0215(5) 0.0163(5) -0.0054(4) -0.0039(4) -0.0059(4)
    N3 0.0194(5) 0.0191(5) 0.0172(5) -0.0051(4) -0.0042(4) -0.0065(4)
    N4 0.0196(5) 0.0205(5) 0.0193(5) -0.0056(4) -0.0017(4) -0.0083(4)
    C1 0.0166(6) 0.0174(6) 0.0148(5) -0.0062(5) -0.0038(4) -0.0030(4)
    C2 0.0186(6) 0.0170(5) 0.0140(5) -0.0067(5) -0.0030(4) -0.0048(4)
    C3 0.0173(6) 0.0175(5) 0.0163(5) -0.0050(4) -0.0029(4) -0.0049(4)
    C4 0.0167(6) 0.0227(6) 0.0139(5) -0.0064(5) -0.0019(4) -0.0060(5)
    C5 0.0184(6) 0.0206(6) 0.0174(6) -0.0061(5) -0.0036(4) -0.0075(5)
    C6 0.0175(6) 0.0205(6) 0.0163(6) -0.0067(5) -0.0023(4) -0.0050(5)
    C7 0.0180(6) 0.0203(6) 0.0180(6) -0.0056(5) -0.0022(5) -0.0057(5)
    C8 0.0178(6) 0.0187(6) 0.0161(6) -0.0052(5) -0.0015(5) -0.0056(5)
    C9 0.0163(6) 0.0183(6) 0.0164(5) -0.0064(5) -0.0022(4) -0.0046(4)
    C10 0.0228(6) 0.0189(6) 0.0176(6) -0.0064(5) -0.0042(5) -0.0058(5)
    C11 0.0177(7) 0.0470(9) 0.0312(7) 0.0037(6) -0.0071(5) -0.0225(7)
    C12 0.0188(6) 0.0291(7) 0.0198(6) -0.0061(5) -0.0065(5) -0.0090(5)
    C13 0.0213(6) 0.0279(7) 0.0291(7) -0.0035(5) -0.0007(5) -0.0154(6)
_geom_special_details
;
All s.u.'s (except the s.u. in the dihedral angle between two l.s. planes) are
estimated using the full covariance matrix. The cell s.u.'s are taken into
account individually in the estimation of s.u.'s in distances, angles and
torsion angles; correlations between s.u.'s in cell parameters are only used
when they are defined by crystal symmetry. An approximate (isotropic)
treatment of cell s.u.'s is used for estimating s.u.'s involving l.s. planes.
;
loop_
    _geom_bond_atom_site_label_1
    _geom_bond_atom_site_label_2
    _geom_bond_site_symmetry_2
    _geom_bond_distance
    _geom_bond_publ_flag
    O1 C4 . 1.2123(16) ?
    O2 C4 . 1.3176(16) ?
    O2 H1O . 0.855(9) ?
    O3 C5 . 1.2057(17) ?
    O4 C5 . 1.3270(15) ?
    O4 H2O . 0.843(9) ?
    O5 C6 . 1.2349(16) ?
    O6 C7 . 1.2197(17) ?
    N1 C9 . 1.3713(17) ?
    N1 C6 . 1.3747(16) ?
    N1 C11 . 1.4638(17) ?
    N2 C6 . 1.3875(17) ?
    N2 C7 . 1.4181(17) ?
    N2 C12 . 1.4671(15) ?
    N3 C10 . 1.3384(17) ?
    N3 C9 . 1.3618(16) ?
    N4 C10 . 1.3410(17) ?
    N4 C8 . 1.3829(16) ?
    N4 C13 . 1.4664(17) ?
    C1 C3 2_677 1.3911(17) ?
    C1 C2 . 1.4008(18) ?
    C1 C4 . 1.5030(17) ?
    C2 C3 . 1.3935(17) ?
    C2 C5 . 1.4968(17) ?
    C3 C1 2_677 1.3911(17) ?
    C3 H3 . 0.9500 ?
    C7 C8 . 1.4236(17) ?
    C8 C9 . 1.3698(18) ?
    C10 H10 . 0.9500 ?
    C11 H11A . 0.9800 ?
    C11 H11B . 0.9800 ?
    C11 H11C . 0.9800 ?
    C12 H12A . 0.9800 ?
    C12 H12B . 0.9800 ?
    C12 H12C . 0.9800 ?
    C13 H13A . 0.9800 ?
    C13 H13B . 0.9800 ?
    C13 H13C . 0.9800 ?
loop_
    _geom_angle_atom_site_label_1
    _geom_angle_atom_site_label_2
    _geom_angle_atom_site_label_3
    _geom_angle_site_symmetry_1
    _geom_angle_site_symmetry_3
    _geom_angle
    _geom_angle_publ_flag
    C4 O2 H1O . . 110.9(13) ?
    C5 O4 H2O . . 111.5(16) ?
    C9 N1 C6 . . 119.13(11) ?
    C9 N1 C11 . . 121.00(11) ?
    C6 N1 C11 . . 119.85(11) ?
    C6 N2 C7 . . 126.45(11) ?
    C6 N2 C12 . . 116.05(11) ?
    C7 N2 C12 . . 117.50(11) ?
    C10 N3 C9 . . 103.47(11) ?
    C10 N4 C8 . . 106.08(11) ?
    C10 N4 C13 . . 127.01(11) ?
    C8 N4 C13 . . 126.90(11) ?
    C3 C1 C2 2_677 . 119.74(12) ?
    C3 C1 C4 2_677 . 119.61(11) ?
    C2 C1 C4 . . 120.31(11) ?
    C3 C2 C1 . . 119.94(11) ?
    C3 C2 C5 . . 117.97(11) ?
    C1 C2 C5 . . 122.07(11) ?
    C1 C3 C2 2_677 . 120.31(12) ?
    C1 C3 H3 2_677 . 119.8 ?
    C2 C3 H3 . . 119.8 ?
    O1 C4 O2 . . 125.76(12) ?
    O1 C4 C1 . . 121.79(12) ?
    O2 C4 C1 . . 112.42(11) ?
    O3 C5 O4 . . 125.01(12) ?
    O3 C5 C2 . . 121.87(11) ?
    O4 C5 C2 . . 113.10(11) ?
    O5 C6 N1 . . 120.74(12) ?
    O5 C6 N2 . . 121.29(11) ?
    N1 C6 N2 . . 117.97(11) ?
    O6 C7 N2 . . 121.91(12) ?
    O6 C7 C8 . . 126.89(13) ?
    N2 C7 C8 . . 111.20(11) ?
    C9 C8 N4 . . 105.48(11) ?
    C9 C8 C7 . . 123.20(12) ?
    N4 C8 C7 . . 131.32(12) ?
    N3 C9 C8 . . 111.54(11) ?
    N3 C9 N1 . . 126.48(12) ?
    C8 C9 N1 . . 121.97(11) ?
    N3 C10 N4 . . 113.43(11) ?
    N3 C10 H10 . . 123.3 ?
    N4 C10 H10 . . 123.3 ?
    N1 C11 H11A . . 109.5 ?
    N1 C11 H11B . . 109.5 ?
    H11A C11 H11B . . 109.5 ?
    N1 C11 H11C . . 109.5 ?
    H11A C11 H11C . . 109.5 ?
    H11B C11 H11C . . 109.5 ?
    N2 C12 H12A . . 109.5 ?
    N2 C12 H12B . . 109.5 ?
    H12A C12 H12B . . 109.5 ?
    N2 C12 H12C . . 109.5 ?
    H12A C12 H12C . . 109.5 ?
    H12B C12 H12C . . 109.5 ?
    N4 C13 H13A . . 109.5 ?
    N4 C13 H13B . . 109.5 ?
    H13A C13 H13B . . 109.5 ?
    N4 C13 H13C . . 109.5 ?
    H13A C13 H13C . . 109.5 ?
    H13B C13 H13C . . 109.5 ?
loop_
    _geom_torsion_atom_site_label_1
    _geom_torsion_atom_site_label_2
    _geom_torsion_atom_site_label_3
    _geom_torsion_atom_site_label_4
    _geom_torsion_site_symmetry_1
    _geom_torsion_site_symmetry_2
    _geom_torsion_site_symmetry_3
    _geom_torsion_site_symmetry_4
    _geom_torsion
    _geom_torsion_publ_flag
    C3 C1 C2 C3 2_677 . . . 0.6(2) ?
    C4 C1 C2 C3 . . . . -172.74(11) ?
    C3 C1 C2 C5 2_677 . . . 179.23(11) ?
    C4 C1 C2 C5 . . . . 5.92(18) ?
    C1 C2 C3 C1 . . . 2_677 -0.6(2) ?
    C5 C2 C3 C1 . . . 2_677 -179.28(11) ?
    C3 C1 C4 O1 2_677 . . . -131.94(13) ?
    C2 C1 C4 O1 . . . . 41.37(18) ?
    C3 C1 C4 O2 2_677 . . . 46.39(15) ?
    C2 C1 C4 O2 . . . . -140.30(12) ?
    C3 C2 C5 O3 . . . . 48.27(18) ?
    C1 C2 C5 O3 . . . . -130.41(14) ?
    C3 C2 C5 O4 . . . . -130.22(12) ?
    C1 C2 C5 O4 . . . . 51.09(16) ?
    C9 N1 C6 O5 . . . . 179.55(11) ?
    C11 N1 C6 O5 . . . . -1.85(19) ?
    C9 N1 C6 N2 . . . . -1.00(18) ?
    C11 N1 C6 N2 . . . . 177.60(12) ?
    C7 N2 C6 O5 . . . . 178.31(12) ?
    C12 N2 C6 O5 . . . . -2.83(18) ?
    C7 N2 C6 N1 . . . . -1.14(19) ?
    C12 N2 C6 N1 . . . . 177.72(11) ?
    C6 N2 C7 O6 . . . . -175.85(12) ?
    C12 N2 C7 O6 . . . . 5.31(19) ?
    C6 N2 C7 C8 . . . . 3.16(18) ?
    C12 N2 C7 C8 . . . . -175.68(10) ?
    C10 N4 C8 C9 . . . . 0.39(14) ?
    C13 N4 C8 C9 . . . . 179.52(12) ?
    C10 N4 C8 C7 . . . . 179.29(13) ?
    C13 N4 C8 C7 . . . . -1.6(2) ?
    O6 C7 C8 C9 . . . . 175.61(13) ?
    N2 C7 C8 C9 . . . . -3.34(18) ?
    O6 C7 C8 N4 . . . . -3.1(2) ?
    N2 C7 C8 N4 . . . . 177.92(12) ?
    C10 N3 C9 C8 . . . . -0.07(14) ?
    C10 N3 C9 N1 . . . . 179.02(12) ?
    N4 C8 C9 N3 . . . . -0.20(14) ?
    C7 C8 C9 N3 . . . . -179.22(11) ?
    N4 C8 C9 N1 . . . . -179.34(11) ?
    C7 C8 C9 N1 . . . . 1.6(2) ?
    C6 N1 C9 N3 . . . . -178.25(12) ?
    C11 N1 C9 N3 . . . . 3.2(2) ?
    C6 N1 C9 C8 . . . . 0.75(19) ?
    C11 N1 C9 C8 . . . . -177.83(13) ?
    C9 N3 C10 N4 . . . . 0.33(15) ?
    C8 N4 C10 N3 . . . . -0.47(15) ?
    C13 N4 C10 N3 . . . . -179.60(12) ?
loop_
    _geom_hbond_atom_site_label_D
    _geom_hbond_atom_site_label_H
    _geom_hbond_atom_site_label_A
    _geom_hbond_site_symmetry_A
    _geom_hbond_distance_DH
    _geom_hbond_distance_HA
    _geom_hbond_distance_DA
    _geom_hbond_angle_DHA
    O2 H1O N3 2_576 0.855(14) 1.831(14) 2.6774(17) 170.6(18)
    O4 H2O O5 . 0.841(19) 1.84(2) 2.6571(15) 162(2)
    C12 H12B O6 2_766 0.98 2.30 3.239(2) 159
