# Supplementary material for: Benzene-1,2,4,5-tetra­carb­oxy­lic acid bis­(1,3,7-trimethyl-2,3,6,7-tetra­hydro-1H-purine-2,6-dione)
Source: Acta Crystallogr Sect E Struct Rep Online. 2013 Aug 17;69(Pt 9):o1443. doi: 10.1107/S1600536813022563 (PMC3884421; doi:10.1107/S1600536813022563)
Supplement: Supplementary file 2 [file e-69-o1443-Isup2.hkl]

#
# h,k,l, Fc-squared, Fo-squared, sigma(Fo-squared) and status flag
#
data_I
_shelx_title '  cd0204a'
_shelx_refln_list_code          4
_shelx_F_calc_maximum       68.97
_exptl_crystal_F_000       334.00
_reflns_d_resolution_high  0.7698
 
loop_
 _symmetry_equiv_pos_as_xyz
 'x, y, z'
 '-x, -y, -z'
 
_cell_length_a     7.4570
_cell_length_b     9.0490
_cell_length_c    11.7820
_cell_angle_alpha  68.800
_cell_angle_beta   81.124
_cell_angle_gamma  73.441
 
_shelx_F_squared_multiplier     1.000
 
loop_
 _refln_index_h
 _refln_index_k
 _refln_index_l
 _refln_F_squared_calc
 _refln_F_squared_meas
 _refln_F_squared_sigma
 _refln_observed_status
   2   0   0      178.75      166.50      1.14 o
   3   0   0       94.38       99.60      1.34 o
   4   0   0      842.00      912.92      5.28 o
   5   0   0       87.55       81.05      2.94 o
   6   0   0       31.10       21.34      1.25 o
   7   0   0      119.88      101.87      2.59 o
   8   0   0       32.07       26.81      3.10 o
   9   0   0        0.44        0.24      0.51 o
  -9   1   0       25.85       28.30      2.65 o
  -8   1   0       43.21       43.63      4.68 o
  -7   1   0       47.20       48.08      2.77 o
  -6   1   0      189.24      177.94      5.37 o
  -5   1   0      117.27      117.94      1.64 o
  -4   1   0      147.64      152.95      5.01 o
  -3   1   0       40.68       53.75      0.80 o
  -2   1   0      885.55      816.84      6.31 o
  -1   1   0        1.91        0.52      0.46 o
   1   1   0      387.23      358.65      1.65 o
   2   1   0      344.81      345.62      3.00 o
   3   1   0       48.92       54.69      1.11 o
   4   1   0        1.89        0.47      0.26 o
   5   1   0      994.96     1022.09     35.71 o
   6   1   0       81.74       79.58      2.77 o
   7   1   0      397.94      405.17      8.73 o
   8   1   0        5.10        3.93      0.48 o
   9   1   0       16.00       14.18      3.55 o
  -8   2   0       13.70       13.66      1.19 o
  -7   2   0       15.22       17.05      1.50 o
  -6   2   0      282.31      252.37      8.57 o
  -5   2   0       17.61       14.21      0.96 o
  -4   2   0       14.51       11.79      0.84 o
  -2   2   0      230.30      245.38      2.32 o
  -1   2   0       18.26       19.76      0.84 o
   0   2   0        6.34       18.00      0.93 o
   2   2   0      809.13      776.74      6.21 o
   3   2   0       57.65       56.27      1.13 o
   4   2   0      251.05      255.94      2.64 o
   5   2   0        0.09        0.77      0.48 o
   6   2   0        7.84        6.32      1.58 o
   7   2   0       22.60       15.46      1.32 o
   8   2   0       42.87       39.54      1.16 o
   9   2   0        5.21        3.05      0.43 o
  -8   3   0        1.38        1.69      0.85 o
  -7   3   0      282.21      313.12      7.47 o
  -6   3   0      130.55      129.14      4.81 o
  -5   3   0      113.13      120.52      4.60 o
  -4   3   0        4.18        3.40      0.51 o
  -3   3   0      137.84      130.00      2.91 o
  -2   3   0      282.96      306.27      2.88 o
  -1   3   0      146.45      145.14      2.12 o
   0   3   0       54.44       57.04      1.04 o
   1   3   0     1926.39     1959.13     15.06 o
   2   3   0     1692.62     1756.28     13.60 o
   3   3   0      403.74      442.72      3.91 o
   4   3   0      109.81      118.55      2.11 o
   5   3   0      614.89      670.68     10.25 o
   6   3   0      115.04      116.47      4.85 o
   7   3   0        5.25        6.60      0.78 o
   8   3   0      144.58      147.19      4.15 o
   9   3   0       30.71       34.13      2.85 o
  -7   4   0       29.57       32.61      1.49 o
  -6   4   0        3.56        1.79      0.41 o
  -5   4   0        8.36       10.59      1.05 o
  -4   4   0        1.08        2.78      0.67 o
  -3   4   0      171.73      153.63      3.09 o
  -2   4   0      524.06      580.42      7.97 o
  -1   4   0      660.26      721.63      6.04 o
   0   4   0       22.06       22.69      0.85 o
   1   4   0      138.87      121.74      2.00 o
   2   4   0      186.23      160.81      1.33 o
   3   4   0      221.05      211.85      2.19 o
   4   4   0        9.78        5.84      0.65 o
   5   4   0      122.72      141.78      2.84 o
   6   4   0       55.95       49.00      2.11 o
   7   4   0        1.69        1.56      0.56 o
   8   4   0       15.53       15.59      1.94 o
   9   4   0       73.80       78.20      4.00 o
  -7   5   0       13.12       18.12      1.13 o
  -6   5   0        4.62        3.31      0.85 o
  -5   5   0       94.23       76.91      2.87 o
  -4   5   0       54.48       46.91      3.36 o
  -3   5   0      108.95      101.15      3.34 o
  -2   5   0       55.20       55.82      2.57 o
  -1   5   0        0.05        0.75      0.46 o
   0   5   0      114.81      131.40      2.28 o
   1   5   0       63.43       55.05      2.58 o
   2   5   0       28.13       21.03      0.88 o
   3   5   0       86.57       82.56      2.07 o
   4   5   0       11.53        8.95      0.82 o
   5   5   0      226.69      246.91      4.32 o
   6   5   0      192.58      222.32      4.02 o
   7   5   0       39.70       38.15      2.43 o
   8   5   0      182.02      186.14      4.51 o
   9   5   0        4.18        3.45      0.67 o
  -6   6   0       46.24       47.72      1.82 o
  -5   6   0        2.50        4.13      0.56 o
  -4   6   0      141.64      138.37      3.70 o
  -3   6   0      131.18      137.14      4.82 o
  -2   6   0       22.65       20.30      1.60 o
  -1   6   0        0.82        3.02      0.51 o
   0   6   0       15.36       14.79      1.00 o
   1   6   0        1.51        0.80      0.31 o
   2   6   0      227.91      239.28      6.01 o
   4   6   0      232.13      258.34      4.40 o
   5   6   0      105.35      105.89      3.53 o
   6   6   0       42.21       47.07      3.56 o
   7   6   0       28.46       25.41      1.99 o
   8   6   0       58.00       53.96      1.89 o
   9   6   0      125.70      130.59      3.36 o
  -5   7   0        0.01        0.67      0.78 o
  -4   7   0       12.17       11.11      0.82 o
  -3   7   0      139.00      141.01      3.73 o
  -2   7   0       29.38       25.29      1.62 o
  -1   7   0      117.86      104.75      3.49 o
   0   7   0       30.97       26.72      1.99 o
   1   7   0      150.15      140.97      7.41 o
   2   7   0       20.98       17.60      1.43 o
   3   7   0       80.54       76.51      2.35 o
   4   7   0       21.36       21.70      1.36 o
   5   7   0       31.60       25.38      1.70 o
   6   7   0        0.28        1.37      0.71 o
   7   7   0        2.65        4.77      0.79 o
   8   7   0        2.40        2.19      0.63 o
  -4   8   0       20.55       18.13      1.15 o
  -3   8   0       11.18        9.02      0.80 o
  -2   8   0       17.09       15.75      1.89 o
  -1   8   0       10.33       12.94      1.50 o
   0   8   0      127.56      122.37      4.44 o
   1   8   0       40.97       41.89      3.80 o
   2   8   0        0.94        2.00      0.84 o
   3   8   0       43.83       41.74      1.97 o
   4   8   0       20.23       22.71      1.66 o
   5   8   0        0.55        0.28      0.44 o
   6   8   0       70.90       74.13      3.21 o
   7   8   0       16.98       14.62      1.24 o
   8   8   0        2.61        1.45      0.84 o
  -3   9   0        4.20        4.58      0.65 o
  -2   9   0        0.89        0.84      0.40 o
  -1   9   0        0.63        0.70      0.52 o
   0   9   0       76.26       74.88      3.40 o
   1   9   0      128.32      124.20      4.94 o
   2   9   0       43.34       39.11      1.20 o
   3   9   0      177.88      182.44      5.16 o
   4   9   0        3.38        3.70      0.45 o
   5   9   0       79.58       74.77      2.03 o
   6   9   0       27.66       29.23      8.81 o
   7   9   0       35.51       38.55      1.87 o
  -1  10   0       27.14       29.25      4.09 o
   0  10   0        3.71        2.48      0.54 o
   1  10   0       41.23       40.81      1.59 o
   2  10   0       12.54       12.07      0.80 o
   3  10   0       48.96       45.28      3.03 o
   4  10   0       57.66       52.15      1.71 o
   5  10   0        0.69        1.37      0.61 o
  -5 -10   1       15.16       12.23      0.93 o
  -4 -10   1       16.79       18.09      0.97 o
  -3 -10   1        8.83       10.91      0.69 o
  -2 -10   1        5.80        5.58      1.45 o
  -1 -10   1        0.60        0.89      0.25 o
   0 -10   1       23.50       23.86      2.06 o
   1 -10   1       23.32       29.66      4.15 o
  -6  -9   1       24.22       27.56      1.62 o
  -5  -9   1        2.38        3.26      0.87 o
  -4  -9   1       38.57       39.86      2.39 o
  -3  -9   1       97.29       87.43      4.79 o
  -2  -9   1        9.74       10.96      0.90 o
  -1  -9   1        8.83        7.80      1.05 o
   0  -9   1        0.55        0.50      0.36 o
   1  -9   1       12.93       11.87      0.90 o
   2  -9   1      116.58      119.28      3.40 o
  -7  -8   1        2.21        3.41      0.91 o
  -6  -8   1       52.89       52.03      1.85 o
  -5  -8   1       26.07       23.20      1.84 o
  -4  -8   1        7.03        7.13      0.56 o
  -3  -8   1      104.27      102.23      2.48 o
  -2  -8   1      115.50      118.68      3.03 o
  -1  -8   1        0.65        0.88      0.35 o
   0  -8   1        4.35        4.58      0.66 o
   1  -8   1       24.03       21.47      1.50 o
   2  -8   1       11.18        9.79      1.21 o
   3  -8   1       10.37       11.76      1.04 o
   4  -8   1        0.72        0.80      0.62 o
  -8  -7   1       18.38       18.97      1.31 o
  -7  -7   1       27.93       30.68      2.52 o
  -6  -7   1      134.58      154.67      6.01 o
  -5  -7   1       12.67       10.12      1.13 o
  -4  -7   1       42.00       38.12      3.84 o
  -3  -7   1        3.54        3.88      0.45 o
  -2  -7   1      133.88      132.86      3.86 o
  -1  -7   1        3.16        1.66      0.51 o
   0  -7   1      103.45      105.50      4.50 o
   1  -7   1      285.52      317.69     10.67 o
   2  -7   1       45.76       40.88      2.85 o
   3  -7   1      101.60      100.14      3.98 o
   4  -7   1       17.04       11.56      0.99 o
   5  -7   1        1.49        2.43      1.03 o
  -8  -6   1        8.46       11.61      1.60 o
  -7  -6   1        0.16        1.99      0.71 o
  -6  -6   1       76.93       93.31      2.74 o
  -5  -6   1        2.85        3.22      0.59 o
  -4  -6   1       25.99       24.23      1.93 o
  -3  -6   1       82.01       89.37      2.94 o
  -2  -6   1       11.38       10.66      0.83 o
  -1  -6   1        0.04        0.91      0.37 o
   0  -6   1      388.70      387.12      6.13 o
   1  -6   1       21.31       23.91      1.38 o
   2  -6   1       12.34        9.67      0.96 o
   3  -6   1       83.75       87.86      3.24 o
   4  -6   1        2.01        2.08      0.43 o
   5  -6   1        4.23        3.80      0.48 o
   6  -6   1        1.79        2.75      0.99 o
  -9  -5   1       88.16       85.93      2.33 o
  -8  -5   1       24.14       22.91      1.80 o
  -7  -5   1        1.02        2.46      0.72 o
  -6  -5   1      214.63      242.23      8.23 o
  -5  -5   1        6.78        5.78      0.89 o
  -4  -5   1        1.72        3.43      0.52 o
  -3  -5   1      774.64      828.63      6.55 o
  -2  -5   1      806.90      956.78      8.87 o
  -1  -5   1        2.64        4.15      0.42 o
   0  -5   1       23.59       21.67      1.11 o
   1  -5   1      323.24      359.12      5.04 o
   2  -5   1       81.19       82.27      5.62 o
   3  -5   1        1.66        1.93      0.35 o
   4  -5   1       16.02       16.63      1.69 o
   5  -5   1      177.11      167.35      4.34 o
   6  -5   1      146.64      165.58      3.80 o
   7  -5   1       13.93       14.24      1.16 o
  -9  -4   1        1.88        1.08      1.09 o
  -8  -4   1        9.61        8.81      2.11 o
  -7  -4   1        8.18       10.10      1.44 o
  -6  -4   1      118.71      118.44      3.91 o
  -5  -4   1        2.36        2.41      0.58 o
  -4  -4   1       33.95       33.22      1.67 o
  -3  -4   1      114.52      141.31      4.01 o
  -2  -4   1       53.54       39.68      0.75 o
  -1  -4   1       17.09       18.91      0.82 o
   1  -4   1       47.81       40.99      1.83 o
   2  -4   1     1122.01     1195.95     15.56 o
   3  -4   1       33.26       26.74      1.39 o
   4  -4   1       80.63       86.37      2.97 o
   5  -4   1       87.98       67.31      2.65 o
   6  -4   1       62.88       74.85      3.77 o
   7  -4   1       15.94       18.17      1.41 o
  -9  -3   1        4.27        2.18      0.33 o
  -8  -3   1       85.04       83.01      2.95 o
  -7  -3   1       96.24       91.55      2.71 o
  -6  -3   1      130.22      109.93      3.80 o
  -5  -3   1        3.16        1.66      0.39 o
  -4  -3   1       55.05       57.82      2.56 o
  -3  -3   1      101.41      108.85      1.75 o
  -2  -3   1       37.62       32.65      0.68 o
  -1  -3   1      415.65      450.80      3.88 o
   1  -3   1       35.27       23.16      0.63 o
   2  -3   1       10.94        8.98      0.54 o
   3  -3   1        3.58        3.74      0.44 o
   4  -3   1        3.53        3.17      0.48 o
   5  -3   1      442.86      436.43      7.47 o
   6  -3   1       14.11       14.54      1.82 o
   7  -3   1        6.28        6.86      0.98 o
   8  -3   1       19.94       17.98      1.15 o
  -9  -2   1       27.04       25.28      2.22 o
  -8  -2   1        9.13        9.17      0.98 o
  -7  -2   1        1.69        3.04      1.31 o
  -6  -2   1       98.93       92.56      2.89 o
  -5  -2   1       79.02       84.64      2.37 o
  -4  -2   1       70.72       81.92      1.59 o
  -3  -2   1       36.14       38.33      0.87 o
   1  -2   1      952.10      990.56      7.81 o
   2  -2   1     1440.64     1598.64     12.50 o
   3  -2   1      604.97      622.66      4.83 o
   4  -2   1      104.48      107.92      2.20 o
   5  -2   1       29.38       30.00      1.65 o
   6  -2   1      206.52      180.61      6.26 o
   7  -2   1       11.11       12.56      1.22 o
   8  -2   1       38.41       45.72      4.27 o
  -9  -1   1        5.99        5.15      1.24 o
  -8  -1   1      152.91      150.79      4.24 o
  -7  -1   1      172.44      160.59      5.55 o
  -6  -1   1      264.50      265.86      4.22 o
  -5  -1   1       71.99       82.32      4.23 o
  -2  -1   1      198.04      213.31      1.98 o
  -1  -1   1      159.07      154.37      0.77 o
   0  -1   1       25.79       32.99      0.46 o
   1  -1   1        1.52        8.76      0.53 o
   2  -1   1      128.58      121.94      1.14 o
   3  -1   1        0.21        1.76      0.47 o
   4  -1   1       61.83       72.19      3.09 o
   5  -1   1      175.24      151.74      2.77 o
   6  -1   1      411.49      403.83      6.67 o
   7  -1   1        0.11        0.03      0.47 o
   8  -1   1        0.18       -0.10      0.52 o
   9  -1   1        1.45        2.54      1.02 o
  -9   0   1        0.00        0.48      0.47 o
  -8   0   1       10.00        5.04      0.50 o
  -7   0   1      156.18      130.79      4.54 o
  -6   0   1        1.17        0.38      0.15 o
  -5   0   1      125.10      127.76      2.24 o
  -4   0   1      746.24      793.41      7.34 o
  -3   0   1     1238.65     1309.98     10.22 o
  -2   0   1        1.01        1.34      0.18 o
  -1   0   1        9.65       12.12      0.19 o
   0   0   1       97.54       76.51      1.15 o
   1   0   1      661.13      615.03      6.82 o
   2   0   1     1904.71     1843.38     13.43 o
   3   0   1        6.14        8.62      0.92 o
   4   0   1        7.12        6.06      0.30 o
   5   0   1       20.72       18.14      0.68 o
   6   0   1       32.41       28.42      2.23 o
   7   0   1       92.86       85.50      4.36 o
   8   0   1        0.00        1.63      0.78 o
   9   0   1       23.53       26.78      1.47 o
  -8   1   1       77.74       78.14      2.17 o
  -7   1   1       47.24       45.46      3.94 o
  -6   1   1      204.54      209.01      6.66 o
  -5   1   1      221.35      198.48      4.24 o
  -4   1   1      130.37      129.84      2.78 o
  -3   1   1      251.94      277.90      6.76 o
  -2   1   1      162.86      154.56      1.07 o
  -1   1   1     1190.67     1249.06      9.56 o
   1   1   1       31.38       25.21      0.34 o
   2   1   1      146.23      136.00      1.89 o
   3   1   1      153.27      125.32      1.86 o
   4   1   1      531.77      578.52      5.12 o
   5   1   1       34.35       31.31      3.79 o
   6   1   1        5.68        6.68      0.41 o
   7   1   1        3.59        3.12      0.41 o
   8   1   1       10.00        7.64      0.85 o
   9   1   1       54.40       54.62      2.13 o
  -8   2   1        0.51        0.09      0.52 o
  -7   2   1        5.82        2.84      0.68 o
  -6   2   1       75.22       78.45      3.10 o
  -5   2   1      121.46      112.03      2.32 o
  -4   2   1      225.46      208.95      3.19 o
  -3   2   1      256.20      305.61      3.14 o
  -1   2   1      472.34      380.38      3.31 o
   0   2   1        2.65        2.00      0.19 o
   3   2   1      396.52      396.81      3.54 o
   4   2   1      783.33      773.54      6.52 o
   5   2   1       21.61       17.42      1.77 o
   6   2   1      144.79      144.26      3.13 o
   7   2   1       81.05       76.66      2.52 o
   8   2   1       77.00       78.11      1.97 o
   9   2   1        0.42        0.76      0.79 o
  -8   3   1        1.37        2.52      0.99 o
  -7   3   1       53.48       67.58      2.95 o
  -6   3   1      146.28      123.57      3.65 o
  -5   3   1       13.47        9.86      1.04 o
  -4   3   1      361.00      375.37      6.23 o
  -3   3   1      241.38      221.21      3.64 o
  -2   3   1       45.55       50.08      1.82 o
  -1   3   1       51.28       53.51      0.92 o
   0   3   1        6.14        6.46      0.30 o
   1   3   1      225.06      225.84      1.29 o
   2   3   1       67.88       70.31      0.87 o
   3   3   1       27.70       19.30      0.76 o
   4   3   1      784.37      860.42     11.36 o
   5   3   1      326.63      344.68      4.99 o
   6   3   1        0.05        1.86      0.74 o
   7   3   1      155.11      149.88      5.47 o
   8   3   1       58.25       54.33      4.45 o
   9   3   1        6.09        5.00      0.51 o
  -7   4   1        2.40        2.82      0.76 o
  -6   4   1        2.90        2.94      0.61 o
  -5   4   1       78.66       74.53      3.35 o
  -4   4   1        6.38       11.86      1.38 o
  -3   4   1        0.59        0.34      0.47 o
  -2   4   1     1016.05     1056.70     13.74 o
  -1   4   1       89.52      106.62      1.90 o
   0   4   1      336.36      320.23      3.01 o
   1   4   1      637.84      607.98      4.97 o
   2   4   1      109.00       98.45      1.85 o
   3   4   1      925.65      996.33      8.16 o
   4   4   1       63.21       56.03      2.51 o
   5   4   1        4.24        5.23      0.79 o
   6   4   1      105.11      110.54      3.76 o
   7   4   1      411.35      437.49     15.22 o
   8   4   1      163.85      165.33      7.96 o
   9   4   1       12.65       13.32      0.93 o
  -7   5   1        0.38        1.33      0.51 o
  -6   5   1       11.35       11.18      0.89 o
  -5   5   1        2.26        1.03      0.45 o
  -4   5   1      262.81      253.67      4.71 o
  -3   5   1        0.44        2.36      0.51 o
  -2   5   1        0.88        2.00      0.37 o
  -1   5   1       35.04       39.86      1.78 o
   0   5   1        5.62        4.04      0.29 o
   1   5   1      535.85      525.11      7.00 o
   2   5   1       39.32       36.67      1.20 o
   3   5   1      137.39      153.33      2.02 o
   4   5   1       12.54       12.30      0.86 o
   5   5   1       53.83       51.99      2.56 o
   6   5   1       18.81       19.68      1.79 o
   7   5   1       52.63       46.84      2.84 o
   8   5   1        5.00        7.41      0.93 o
   9   5   1      168.04      179.09      5.13 o
  -6   6   1        7.01        7.08      0.91 o
  -5   6   1       34.24       33.58      2.39 o
  -4   6   1      100.18      115.45      5.72 o
  -3   6   1        0.41        0.55      0.40 o
  -2   6   1        0.29        0.55      0.38 o
  -1   6   1        9.45        6.45      0.57 o
   0   6   1       83.33       77.85      6.08 o
   1   6   1       49.25       41.99      1.93 o
   2   6   1       37.44       37.32      2.35 o
   3   6   1       17.68       14.33      1.80 o
   4   6   1      210.70      226.22      2.80 o
   5   6   1       66.12       63.97      2.51 o
   6   6   1        0.15        1.04      0.73 o
   7   6   1       22.06       18.25      1.61 o
   8   6   1      366.78      368.05      6.84 o
   9   6   1      121.70      134.59      7.81 o
  -5   7   1       22.55       26.81      2.10 o
  -4   7   1        2.16        2.42      0.60 o
  -3   7   1       26.85       21.57      1.46 o
  -2   7   1       29.20       27.66      1.68 o
  -1   7   1       29.61       30.09      2.34 o
   0   7   1      319.13      285.90      4.19 o
   1   7   1        4.89        6.61      0.63 o
   2   7   1       62.67       58.65      2.00 o
   3   7   1       24.76       24.66      1.90 o
   4   7   1        9.36       12.46      1.49 o
   5   7   1        9.09        5.57      0.77 o
   6   7   1       84.66       80.19      2.51 o
   7   7   1       25.22       30.37      2.56 o
   8   7   1        5.43        4.45      0.84 o
  -4   8   1       10.53       11.06      1.41 o
  -3   8   1      256.59      276.43      5.26 o
  -2   8   1      157.86      151.89      4.06 o
  -1   8   1       23.13       23.32      2.18 o
   0   8   1       54.91       52.88      2.58 o
   1   8   1       76.29       70.33      3.13 o
   2   8   1      171.75      177.12      7.20 o
   3   8   1      161.25      153.17      4.20 o
   4   8   1      116.47      110.33      3.30 o
   5   8   1       50.12       46.31      2.73 o
   6   8   1       38.67       36.54      2.70 o
   7   8   1       66.04       68.10      2.18 o
   8   8   1        1.08        1.98      1.10 o
  -3   9   1        0.47        1.09      0.53 o
  -2   9   1        0.01        0.31      0.41 o
  -1   9   1        7.76        8.82      0.89 o
   0   9   1       47.70       46.89      2.16 o
   1   9   1        0.63        1.31      0.41 o
   2   9   1        3.30        4.86      0.46 o
   3   9   1       10.20       10.33      0.84 o
   4   9   1       16.20       16.50      1.31 o
   5   9   1      173.31      176.98      6.76 o
   6   9   1       55.30       45.68      1.69 o
   7   9   1       36.89       39.47      1.97 o
  -2  10   1        4.11        3.17      1.10 o
  -1  10   1      108.66      116.66      4.47 o
   0  10   1       53.73       55.10      2.63 o
   1  10   1       61.74       56.07      2.33 o
   2  10   1      125.32      140.29      3.69 o
   3  10   1       34.41       32.31      2.19 o
   4  10   1       33.75       31.44      1.88 o
   5  10   1        0.85        1.12      0.50 o
   6  10   1       11.94        9.50      0.92 o
   1  11   1      162.11      180.07      3.21 o
   2  11   1        8.28        6.80      1.06 o
   3  11   1        5.35        4.62      0.47 o
   4  11   1       23.77       25.15      1.52 o
  -4 -10   2       23.66       23.19      0.89 o
  -3 -10   2        0.53        0.32      0.33 o
  -2 -10   2        0.00        0.62      0.98 o
  -1 -10   2        9.23        7.90      0.70 o
   0 -10   2        0.00        1.08      0.49 o
  -5  -9   2       70.97       72.83      2.31 o
  -4  -9   2        9.92       10.11      1.01 o
  -3  -9   2       15.29       14.59      1.01 o
  -2  -9   2       16.00       14.20      0.86 o
  -1  -9   2       18.58       17.82      0.62 o
   0  -9   2        9.38        8.46      0.81 o
   1  -9   2       15.59       13.52      1.02 o
   2  -9   2        3.54        4.31      0.67 o
  -7  -8   2        3.36        3.27      0.78 o
  -6  -8   2       18.91       16.66      1.26 o
  -5  -8   2        9.68        9.23      0.80 o
  -4  -8   2        2.83        2.58      0.37 o
  -3  -8   2        0.97        1.33      0.27 o
  -2  -8   2      118.48      116.22      3.11 o
  -1  -8   2       95.16       91.68      4.14 o
   0  -8   2        0.09        1.44      0.54 o
   1  -8   2       13.83       11.93      1.12 o
   2  -8   2        5.60        4.09      0.64 o
   3  -8   2        0.16        0.62      0.42 o
   4  -8   2        0.90       -0.10      0.40 o
  -8  -7   2        6.55        6.56      0.83 o
  -7  -7   2        9.40        8.41      1.05 o
  -6  -7   2       52.10       56.07      2.55 o
  -5  -7   2        3.56        1.65      0.59 o
  -4  -7   2      272.49      294.68      7.36 o
  -3  -7   2       34.07       33.23      1.56 o
  -2  -7   2       64.03       55.18      4.30 o
  -1  -7   2       98.41       87.53      3.49 o
   0  -7   2       43.65       53.00      2.53 o
   1  -7   2       11.11       12.17      1.02 o
   2  -7   2        0.02       -0.13      0.36 o
   3  -7   2        0.50        0.26      0.57 o
   4  -7   2      106.05      106.37      2.53 o
   5  -7   2       33.12       38.73      1.87 o
  -8  -6   2       11.03       14.19      1.28 o
  -7  -6   2        0.10        0.62      0.47 o
  -6  -6   2        0.20        2.00      0.65 o
  -5  -6   2       38.58       34.51      2.09 o
  -4  -6   2       50.97       56.24      2.01 o
  -3  -6   2      351.66      376.46      7.49 o
  -2  -6   2       20.19       20.43      3.08 o
  -1  -6   2       56.65       45.22      2.34 o
   0  -6   2        4.44        5.74      0.75 o
   1  -6   2       92.45       96.03      3.30 o
   2  -6   2      178.04      178.29      3.25 o
   3  -6   2        2.55        2.10      0.44 o
   4  -6   2        2.52        1.15      0.64 o
   5  -6   2        0.62        1.40      0.66 o
   6  -6   2        9.02       13.25      1.46 o
  -8  -5   2       59.52       58.33      1.83 o
  -7  -5   2      114.12      117.31      4.91 o
  -6  -5   2       21.09       19.40      1.39 o
  -5  -5   2        8.21        9.84      1.09 o
  -4  -5   2       10.67        9.64      0.83 o
  -3  -5   2        0.52        0.97      0.30 o
  -2  -5   2       21.28       21.92      1.83 o
  -1  -5   2      101.33      123.23      2.20 o
   0  -5   2        1.78        2.71      0.54 o
   1  -5   2      142.37      121.15      2.62 o
   2  -5   2      166.12      156.47      2.88 o
   3  -5   2       38.32       39.90      1.65 o
   4  -5   2       21.00       17.73      1.42 o
   5  -5   2       10.47       13.08      1.51 o
   6  -5   2        7.10        6.86      1.09 o
  -9  -4   2       46.32       50.12      3.51 o
  -8  -4   2        0.15        0.73      0.58 o
  -7  -4   2       22.28       22.64      2.28 o
  -6  -4   2      298.52      339.43      6.63 o
  -5  -4   2       13.60       19.55      1.79 o
  -4  -4   2      160.09      171.68      3.05 o
  -3  -4   2     1804.79     2098.21     61.79 o
  -1  -4   2      856.39      992.75     11.58 o
   0  -4   2       14.33       16.85      0.55 o
   1  -4   2     1001.61      963.36     12.58 o
   2  -4   2       71.74       83.84      1.63 o
   3  -4   2       11.16       12.69      1.10 o
   4  -4   2        1.77        1.20      0.68 o
   5  -4   2      106.32       93.12      3.56 o
   6  -4   2       23.56       21.66      1.66 o
   7  -4   2        2.13        1.59      0.68 o
  -9  -3   2      106.61      104.38      2.35 o
  -8  -3   2      181.40      185.05      3.24 o
  -7  -3   2      303.32      308.30      5.58 o
  -6  -3   2        0.65       -0.12      0.24 o
  -5  -3   2       27.90       28.73      2.13 o
  -4  -3   2      181.00      214.41      3.82 o
  -3  -3   2        0.20        1.10      0.37 o
  -2  -3   2      291.84      285.58      1.91 o
  -1  -3   2     1030.10     1021.13      5.71 o
   0  -3   2       18.42       18.80      1.40 o
   1  -3   2     1089.21     1024.03      8.27 o
   2  -3   2      239.32      222.69      3.26 o
   3  -3   2       70.83       72.26      3.15 o
   4  -3   2      271.67      248.54      4.22 o
   5  -3   2     1219.57     1214.78     18.07 o
   6  -3   2        0.35        1.42      0.81 o
   7  -3   2       20.38       23.95      1.21 o
   8  -3   2        2.05        2.10      0.91 o
  -9  -2   2       20.45       13.13      1.81 o
  -8  -2   2      223.32      218.84      4.25 o
  -7  -2   2       15.17       15.58      0.95 o
  -6  -2   2      304.76      337.89      3.94 o
  -5  -2   2      843.95      879.42     11.21 o
  -4  -2   2      426.92      530.42      7.37 o
  -3  -2   2      299.83      301.32      2.79 o
  -2  -2   2        0.54        0.60      0.25 o
  -1  -2   2      541.70      577.86      6.49 o
   0  -2   2        4.06        3.82      0.13 o
   1  -2   2       92.21       92.29      1.49 o
   2  -2   2        2.42        7.20      0.43 o
   3  -2   2        1.18        0.81      0.36 o
   4  -2   2       95.25       99.87      2.17 o
   5  -2   2      349.84      339.79      5.99 o
   6  -2   2       24.63       28.00      2.89 o
   7  -2   2       47.22       59.35      4.97 o
   8  -2   2        4.53        3.18      0.71 o
  -9  -1   2      105.02       98.62      8.83 o
  -8  -1   2        0.22       -0.08      0.30 o
  -7  -1   2       32.49       34.52      3.56 o
  -6  -1   2      247.63      256.40      3.07 o
  -5  -1   2       90.05       97.06      3.88 o
  -4  -1   2      311.24      310.05      3.21 o
  -3  -1   2       29.60       22.36      1.50 o
  -2  -1   2      382.64      381.36      3.20 o
   0  -1   2     2009.43     2030.36     10.94 o
   1  -1   2       33.21       26.10      0.90 o
   2  -1   2      323.01      344.78      3.03 o
   3  -1   2       98.90      119.72      2.60 o
   4  -1   2        5.43        4.94      0.56 o
   5  -1   2      262.83      274.44      4.86 o
   6  -1   2       95.82       89.61      3.25 o
   7  -1   2        2.00        2.65      0.60 o
   8  -1   2       79.38       83.78      5.16 o
  -9   0   2        0.02        0.63      0.59 o
  -8   0   2       20.08       22.25      2.61 o
  -7   0   2        6.44        3.94      0.38 o
  -6   0   2      142.33      126.85      4.61 o
  -5   0   2       20.86       16.11      0.99 o
  -3   0   2      379.39      393.46     10.17 o
   0   0   2        6.34        5.59      0.08 o
   1   0   2     1171.68     1050.78      8.05 o
   2   0   2      363.87      326.10      1.98 o
   3   0   2      218.44      222.50      1.65 o
   4   0   2      167.03      181.96      2.45 o
   5   0   2       20.24       16.91      1.17 o
   6   0   2      284.39      245.98      3.72 o
   7   0   2      217.79      219.66      7.51 o
   8   0   2        2.84        1.52      0.67 o
   9   0   2        0.71        0.80      0.47 o
  -8   1   2        1.07        1.57      0.68 o
  -7   1   2       88.67       65.31      1.79 o
  -6   1   2       77.60       63.73      3.06 o
  -5   1   2      141.90      135.83      5.80 o
  -4   1   2        0.02       -0.13      0.18 o
  -3   1   2       89.35      100.35      1.90 o
  -2   1   2     2219.53     2352.50     18.00 o
  -1   1   2       12.55       10.44      0.82 o
   0   1   2       51.55       47.55      0.87 o
   1   1   2      453.51      447.31      3.92 o
   2   1   2      429.87      411.41      3.50 o
   3   1   2     4756.77     4881.71    195.84 o
   4   1   2       94.21       90.19      2.28 o
   5   1   2        5.40        3.77      0.24 o
   6   1   2      127.01      127.43      1.44 o
   7   1   2        0.32        0.28      0.17 o
   8   1   2       16.14       15.61      1.39 o
   9   1   2        7.12        7.62      0.84 o
  -8   2   2        0.43        1.13      0.71 o
  -7   2   2       34.61       35.29      2.55 o
  -6   2   2      137.36      132.67      4.71 o
  -5   2   2       17.20       21.94      1.90 o
  -4   2   2       14.95       14.30      0.93 o
  -3   2   2      173.93      184.73      2.31 o
  -2   2   2      262.18      296.12      2.72 o
  -1   2   2        0.53        0.19      0.26 o
   0   2   2      112.36       85.03      1.53 o
   1   2   2      994.42      893.26      5.62 o
   3   2   2      101.73      117.61      1.81 o
   4   2   2        3.47        5.02      0.54 o
   5   2   2       11.46       12.08      0.98 o
   6   2   2      302.93      295.77      5.60 o
   7   2   2      385.21      389.01     10.01 o
   8   2   2       49.27       45.65      2.74 o
   9   2   2        1.31        1.43      0.75 o
  -8   3   2        3.82        4.70      0.68 o
  -7   3   2       54.30       58.05      1.77 o
  -6   3   2        9.43        4.17      0.65 o
  -5   3   2      948.87      959.27     14.42 o
  -4   3   2       37.57       29.71      1.55 o
  -3   3   2       69.78       72.57      3.34 o
  -2   3   2      178.15      187.27      2.11 o
  -1   3   2      336.03      326.49      2.83 o
   0   3   2      742.04      780.10      4.31 o
   1   3   2      534.79      469.78      3.01 o
   2   3   2      257.16      233.61      2.45 o
   3   3   2      146.94      120.62      1.88 o
   4   3   2       30.54       25.36      1.41 o
   5   3   2       49.64       40.37      2.04 o
   6   3   2       12.67       13.15      1.15 o
   7   3   2        2.90        2.88      0.53 o
   8   3   2       10.88       12.25      2.32 o
   9   3   2        1.57        0.84      0.40 o
  -7   4   2       54.80       59.56      3.29 o
  -6   4   2        4.68        3.10      0.57 o
  -5   4   2       35.77       31.23      2.85 o
  -4   4   2        7.17        9.73      1.04 o
  -3   4   2        3.45        2.83      0.38 o
  -2   4   2      657.31      718.14      9.46 o
  -1   4   2      112.66      115.14      1.91 o
   0   4   2      139.56      159.37      1.39 o
   1   4   2      362.71      318.45      2.55 o
   2   4   2      148.28      140.01      1.67 o
   3   4   2      640.04      615.00      5.34 o
   4   4   2      820.53      869.16     11.49 o
   5   4   2       14.27       14.82      1.05 o
   6   4   2      182.97      174.25      3.94 o
   7   4   2      383.57      411.85     13.80 o
   8   4   2      294.84      295.74     11.62 o
   9   4   2        5.33        4.40      0.51 o
  -7   5   2        0.00       -0.01      0.60 o
  -6   5   2        0.78        1.03      0.53 o
  -5   5   2        4.39        3.07      0.55 o
  -4   5   2       12.19       12.25      1.11 o
  -3   5   2       11.48       15.27      1.77 o
  -2   5   2        5.99        7.35      0.72 o
  -1   5   2        1.23        1.69      0.32 o
   0   5   2       66.64       61.56      1.84 o
   1   5   2        7.80        9.23      0.35 o
   2   5   2       47.95       31.73      1.05 o
   3   5   2       94.00       86.11      1.88 o
   4   5   2       33.60       34.27      1.74 o
   5   5   2       42.08       40.83      2.12 o
   6   5   2       54.95       56.18      2.38 o
   7   5   2       20.88       20.28      1.53 o
   8   5   2        8.25        7.19      1.01 o
   9   5   2       65.55       66.02      3.53 o
  -6   6   2       24.84       26.76      2.25 o
  -5   6   2       43.73       46.49      2.23 o
  -4   6   2      284.69      288.78      7.02 o
  -3   6   2      127.35      110.41      3.70 o
  -2   6   2      161.29      186.89      3.28 o
  -1   6   2       14.30       14.27      0.85 o
   0   6   2      435.35      411.82      5.38 o
   1   6   2        5.93        3.10      0.24 o
   2   6   2       15.09       16.90      0.75 o
   3   6   2      293.04      278.75      6.80 o
   4   6   2       20.73       23.42      2.41 o
   5   6   2      581.27      618.04      9.59 o
   6   6   2      110.72      111.83      4.13 o
   7   6   2        1.42        1.05      0.58 o
   8   6   2        7.88        7.19      1.15 o
   9   6   2       76.58       88.81      5.63 o
  -5   7   2        4.02        2.36      0.75 o
  -4   7   2        1.81        3.03      0.61 o
  -3   7   2      105.49      109.73      3.01 o
  -2   7   2       23.09       20.00      1.32 o
  -1   7   2      186.96      187.01      3.58 o
   0   7   2       74.94       61.18      1.91 o
   1   7   2      113.15      107.39      2.42 o
   2   7   2        6.32        5.60      0.62 o
   3   7   2       42.29       50.20      4.56 o
   4   7   2      109.00      107.86      4.82 o
   5   7   2       58.25       53.86      2.10 o
   6   7   2      125.32      133.20      3.93 o
   7   7   2       20.50       21.21      1.92 o
   8   7   2       68.32       65.18      2.21 o
  -4   8   2        5.95        5.64      0.89 o
  -3   8   2       31.25       24.10      1.88 o
  -2   8   2      104.81       98.50      2.74 o
  -1   8   2       91.05       83.88      2.09 o
   0   8   2        1.32        1.09      0.14 o
   1   8   2      281.35      267.28      4.99 o
   2   8   2       56.67       55.73      1.67 o
   3   8   2        5.18        5.10      0.51 o
   4   8   2       29.39       26.34      2.07 o
   5   8   2       13.65       15.86      1.05 o
   6   8   2      114.92      105.77      4.30 o
   7   8   2        0.00        0.24      0.51 o
   8   8   2       58.21       55.05      2.25 o
  -3   9   2       21.16       19.50      1.24 o
  -2   9   2       75.76       80.17      2.09 o
  -1   9   2      538.94      585.57      3.68 o
   0   9   2      154.63      162.94      4.35 o
   1   9   2      106.90      111.60      4.46 o
   2   9   2       23.51       26.00      1.26 o
   3   9   2       93.76       92.50      3.40 o
   4   9   2        1.07        1.68      0.46 o
   5   9   2       58.13       50.57      1.81 o
   6   9   2        9.58        7.74      0.90 o
   7   9   2       56.43       63.96      2.37 o
  -2  10   2       20.00       20.93      1.22 o
  -1  10   2        1.54        1.36      0.57 o
   0  10   2       61.27       58.40      1.61 o
   1  10   2       52.97       49.01      1.82 o
   2  10   2       11.98       10.07      0.65 o
   3  10   2        9.32        8.97      0.57 o
   4  10   2       29.88       29.96      1.59 o
   5  10   2       16.05       14.20      1.04 o
   6  10   2        5.10        3.94      0.88 o
   0  11   2      127.21      138.60      2.77 o
   1  11   2        0.09        0.62      0.49 o
   2  11   2       98.14      116.33      7.20 o
   3  11   2       75.69       72.51      2.52 o
   4  11   2        9.75        6.24      0.81 o
   5  11   2       11.91       12.35      0.89 o
  -5  -9   3      247.23      284.53      4.34 o
  -4  -9   3       45.42       42.74      1.73 o
  -3  -9   3       27.35       25.90      1.17 o
  -2  -9   3        0.88        0.47      0.16 o
  -1  -9   3       60.84       62.60      1.57 o
   0  -9   3       13.64       13.63      1.58 o
   1  -9   3        0.35        2.42      1.00 o
  -6  -8   3       18.02       17.18      1.14 o
  -5  -8   3        5.99        5.68      0.67 o
  -4  -8   3      294.69      316.69      4.48 o
  -3  -8   3       30.76       25.47      1.58 o
  -2  -8   3        0.25       -0.01      0.17 o
  -1  -8   3        0.89        0.96      0.28 o
   0  -8   3      111.60      104.56      4.66 o
   1  -8   3       11.43       10.35      0.77 o
   2  -8   3        2.39        0.53      0.43 o
   3  -8   3       28.95       26.02      1.23 o
  -7  -7   3        0.16        0.15      0.38 o
  -6  -7   3       71.92       69.80      1.87 o
  -5  -7   3        0.04        0.68      0.25 o
  -4  -7   3      159.87      184.41      3.54 o
  -3  -7   3      129.09      128.19      2.83 o
  -2  -7   3        2.64        2.78      0.32 o
  -1  -7   3      241.82      255.99      6.39 o
   0  -7   3       24.79       20.47      2.05 o
   1  -7   3      148.01      146.75      3.82 o
   2  -7   3        2.51        2.01      0.47 o
   3  -7   3       52.93       51.30      1.63 o
   4  -7   3       24.48       25.23      1.48 o
  -8  -6   3        8.66       11.86      1.27 o
  -7  -6   3       66.94       72.32      3.89 o
  -6  -6   3       72.92       67.92      2.84 o
  -5  -6   3        0.51        0.25      0.35 o
  -4  -6   3      491.81      453.10     14.81 o
  -3  -6   3     1513.00     1696.31     24.14 o
  -2  -6   3      327.16      351.80      4.19 o
  -1  -6   3      332.64      346.80      5.74 o
   0  -6   3      423.23      431.54      6.80 o
   1  -6   3      321.24      350.72      5.69 o
   2  -6   3       43.25       37.27      2.32 o
   3  -6   3       34.13       29.96      1.85 o
   4  -6   3      214.08      224.09      8.47 o
   5  -6   3        0.20        0.88      0.57 o
  -8  -5   3      146.04      154.92      9.20 o
  -7  -5   3       20.64       20.57      2.28 o
  -6  -5   3        4.28        2.63      0.48 o
  -5  -5   3       51.28       56.69      2.20 o
  -4  -5   3       51.19       58.62      2.14 o
  -3  -5   3       65.75       54.82      1.46 o
  -2  -5   3      118.66       99.52      2.69 o
  -1  -5   3        2.61        3.02      0.52 o
   0  -5   3       19.40       19.39      1.22 o
   1  -5   3      103.28       98.47      2.07 o
   2  -5   3       67.24       71.42      2.48 o
   3  -5   3      305.48      286.20      4.80 o
   4  -5   3      427.10      437.75     10.40 o
   5  -5   3       15.83       17.89      2.06 o
   6  -5   3       19.83       23.32      1.93 o
  -8  -4   3       53.38       48.93      3.14 o
  -7  -4   3       57.40       58.12      2.35 o
  -6  -4   3      122.39      120.84      4.99 o
  -5  -4   3       73.91       88.27      2.96 o
  -4  -4   3       65.28       65.66      2.97 o
  -3  -4   3        5.11        2.51      0.57 o
  -2  -4   3      590.18      582.78      7.00 o
  -1  -4   3       35.41       35.22      2.39 o
   0  -4   3        0.16        0.78      0.24 o
   1  -4   3        0.76        0.57      0.23 o
   2  -4   3      352.97      380.87      6.30 o
   3  -4   3        0.26        2.48      0.68 o
   4  -4   3      417.18      394.07      6.89 o
   5  -4   3      203.12      221.25      5.57 o
   6  -4   3       10.41        9.09      0.81 o
   7  -4   3        0.91        1.21      0.61 o
  -9  -3   3        0.73        1.97      0.87 o
  -8  -3   3      125.26      137.44      5.42 o
  -7  -3   3      166.77      180.57      3.49 o
  -6  -3   3       28.35       28.65      2.86 o
  -5  -3   3       18.66       17.61      1.64 o
  -4  -3   3      109.45      133.29      2.44 o
  -3  -3   3       26.40       58.41      2.51 o
  -2  -3   3      973.02     1089.34      6.17 o
  -1  -3   3      342.21      432.96      2.16 o
   0  -3   3        4.31        3.32      0.35 o
   1  -3   3       91.50       89.98      1.59 o
   2  -3   3       48.47       45.40      2.04 o
   3  -3   3       16.00       20.25      1.88 o
   4  -3   3      450.65      466.09      8.07 o
   5  -3   3        0.38        2.81      0.91 o
   6  -3   3        8.38        8.71      1.00 o
   7  -3   3      190.39      201.88      4.18 o
  -9  -2   3        2.52        1.83      0.71 o
  -8  -2   3        3.44        1.58      0.61 o
  -7  -2   3       55.09       54.29      2.15 o
  -6  -2   3       27.41       26.61      1.72 o
  -5  -2   3      371.06      405.68      4.75 o
  -4  -2   3       51.54       56.00      2.70 o
  -3  -2   3      167.34      149.97      2.38 o
  -2  -2   3      151.44      146.90      1.89 o
  -1  -2   3     1147.50     1243.79      5.56 o
   0  -2   3      245.05      273.51      1.71 o
   1  -2   3        1.20        1.77      0.25 o
   2  -2   3      293.62      272.18      2.70 o
   3  -2   3       46.62       31.90      1.50 o
   4  -2   3       16.93       11.70      0.74 o
   5  -2   3      405.85      402.46      6.46 o
   6  -2   3       15.83       16.08      1.23 o
   7  -2   3       32.96       31.20      2.38 o
   8  -2   3       15.25       16.02      1.25 o
  -9  -1   3        1.27        1.77      0.50 o
  -8  -1   3       59.41       48.62      1.86 o
  -7  -1   3        4.74        5.88      0.79 o
  -6  -1   3       43.54       35.22      1.46 o
  -5  -1   3      124.85      122.31      3.72 o
  -4  -1   3        3.10        2.57      0.30 o
  -3  -1   3      373.19      404.16      5.44 o
  -2  -1   3       23.48       25.53      2.13 o
  -1  -1   3      988.11     1121.77      8.70 o
   0  -1   3      451.72      477.09      7.07 o
   1  -1   3      967.79      955.42      7.37 o
   2  -1   3      444.56      443.73      6.00 o
   3  -1   3        0.28        0.27      0.28 o
   4  -1   3       72.14       60.82      2.75 o
   6  -1   3       43.21       41.55      1.85 o
   7  -1   3        0.27        0.12      0.31 o
   8  -1   3       14.39       12.27      0.95 o
  -8   0   3        0.97        0.36      0.28 o
  -7   0   3       18.58       14.68      1.68 o
  -6   0   3       43.49       38.07      2.90 o
  -5   0   3      249.63      267.78      4.87 o
  -4   0   3      269.33      289.76      4.34 o
  -3   0   3       87.11       94.77      1.57 o
  -2   0   3     1487.34     1480.56     11.58 o
  -1   0   3       56.89       62.51      0.70 o
   0   0   3     3140.38     3079.87     23.29 o
   1   0   3      575.50      591.74      2.82 o
   2   0   3        6.46        9.40      0.65 o
   3   0   3       68.73       73.83      0.99 o
   4   0   3      133.67      119.32      1.68 o
   5   0   3      813.17      812.73      8.72 o
   6   0   3      443.46      431.20      6.85 o
   7   0   3        3.49        4.37      0.78 o
   8   0   3        7.25        9.72      0.90 o
   9   0   3      215.09      261.69      5.53 o
  -8   1   3       48.53       46.68      1.84 o
  -7   1   3       98.42       84.19      1.82 o
  -6   1   3      223.01      200.30      3.40 o
  -5   1   3       11.68        8.37      0.95 o
  -4   1   3        3.04        3.72      0.45 o
  -3   1   3      308.33      286.80      2.94 o
  -2   1   3        0.02        0.41      0.13 o
  -1   1   3       52.52       53.65      1.65 o
   0   1   3      270.15      211.12      2.70 o
   1   1   3       20.01       17.45      0.21 o
   2   1   3       12.52        8.10      0.49 o
   3   1   3      727.04      815.60     11.22 o
   4   1   3        0.89        1.34      0.57 o
   5   1   3      275.89      276.39      2.93 o
   6   1   3        0.60        2.98      0.41 o
   7   1   3        0.48        0.44      0.26 o
   8   1   3       33.58       32.16      2.35 o
   9   1   3       53.57       66.63      4.70 o
  -8   2   3      126.35      139.23      3.92 o
  -7   2   3       12.57       16.93      1.79 o
  -6   2   3       56.98       42.19      2.46 o
  -5   2   3        3.72        3.30      0.61 o
  -4   2   3        0.07        0.55      0.36 o
  -3   2   3      184.83      203.17      2.99 o
  -2   2   3      188.39      232.60      2.23 o
  -1   2   3     1027.92     1015.39      7.88 o
   0   2   3     1731.16     1702.96     12.88 o
   1   2   3       10.71        3.17      0.19 o
   3   2   3      237.74      256.07      2.53 o
   4   2   3       54.65       50.97      2.24 o
   5   2   3        2.34        1.94      0.45 o
   6   2   3      899.88      933.42     11.20 o
   7   2   3      623.76      592.68     22.53 o
   8   2   3      128.20      119.56      5.39 o
   9   2   3       14.83       13.72      1.84 o
  -8   3   3        1.77        3.83      0.91 o
  -7   3   3        5.39        5.54      0.62 o
  -6   3   3       64.07       63.19      6.87 o
  -5   3   3       16.88       11.96      1.14 o
  -4   3   3        9.52        9.81      0.87 o
  -3   3   3       63.32       54.70      2.39 o
  -2   3   3      136.85      147.72      2.11 o
  -1   3   3      205.63      219.00      2.08 o
   0   3   3       34.02       28.10      0.50 o
   1   3   3      373.91      353.54      2.06 o
   2   3   3        4.74        4.07      0.46 o
   3   3   3       47.96       54.38      1.17 o
   4   3   3       50.48       44.42      2.13 o
   5   3   3        8.81       13.66      1.04 o
   6   3   3        0.51        2.27      0.74 o
   7   3   3       81.54       77.18      3.97 o
   8   3   3       13.26       12.29      1.28 o
   9   3   3       30.55       25.99      2.02 o
  -7   4   3       13.80       15.22      1.10 o
  -6   4   3       16.67       17.68      1.77 o
  -5   4   3      269.69      266.22      9.13 o
  -4   4   3       62.79       83.51      2.94 o
  -3   4   3      285.10      299.66      4.92 o
  -2   4   3       32.89       32.82      1.57 o
  -1   4   3     1154.87     1108.00      8.76 o
   0   4   3      599.43      601.81      3.44 o
   1   4   3        6.55        9.77      0.33 o
   2   4   3       11.80       13.50      0.58 o
   3   4   3       53.83       61.81      1.73 o
   5   4   3      720.08      791.73     12.06 o
   6   4   3       13.12        9.07      1.09 o
   7   4   3       74.24       78.14      3.08 o
   8   4   3      122.00      131.65      5.38 o
   9   4   3       18.13       16.65      1.27 o
  -7   5   3        6.15        3.88      0.83 o
  -6   5   3        8.32       10.41      0.87 o
  -5   5   3        1.02        1.40      0.62 o
  -4   5   3        2.97        3.91      0.67 o
  -3   5   3        2.18        2.99      0.49 o
  -2   5   3       34.47       37.86      2.02 o
  -1   5   3       67.63       65.91      2.96 o
   0   5   3      114.91      128.12      1.71 o
   1   5   3      650.86      629.23     12.80 o
   2   5   3      868.16      862.79      6.47 o
   3   5   3      289.19      304.26      4.56 o
   4   5   3       70.45       82.76      1.42 o
   5   5   3       24.95       19.51      1.31 o
   6   5   3      142.98      150.43      3.16 o
   7   5   3      360.16      365.65     12.30 o
   8   5   3      211.14      221.63      8.50 o
   9   5   3       27.52       28.07      3.03 o
  -6   6   3       20.34       16.23      1.17 o
  -5   6   3       45.04       41.78      1.91 o
  -4   6   3       53.68       44.00      2.48 o
  -3   6   3      417.21      423.92      6.68 o
  -2   6   3      192.28      201.90      3.91 o
  -1   6   3       30.75       32.09      1.55 o
   0   6   3      180.18      180.89      2.20 o
   1   6   3       18.12       20.37      0.71 o
   2   6   3        2.74        2.92      0.38 o
   3   6   3       21.78       24.32      1.17 o
   4   6   3       57.07       61.36      3.12 o
   5   6   3       14.18       12.29      1.29 o
   6   6   3       69.46       70.44      2.65 o
   7   6   3      273.07      314.73      7.84 o
   8   6   3      277.70      270.43      5.40 o
   9   6   3       39.68       41.76      3.90 o
  -5   7   3        8.23        8.46      0.96 o
  -4   7   3       13.01       11.53      1.26 o
  -3   7   3       17.93       22.88      1.56 o
  -2   7   3      973.48     1070.16     35.00 o
  -1   7   3        0.61        0.29      0.18 o
   0   7   3       13.46       12.71      1.29 o
   1   7   3      317.42      329.02     13.59 o
   2   7   3     1131.50     1237.03     82.32 o
   3   7   3       22.05       29.02      1.39 o
   4   7   3      106.24       94.93      3.39 o
   5   7   3      214.48      226.23      4.09 o
   6   7   3        8.42        9.57      0.95 o
   7   7   3        7.43        7.38      1.12 o
   8   7   3        6.78        5.95      0.80 o
   9   7   3       82.61       97.08      2.69 o
  -4   8   3      102.56      117.30      3.30 o
  -3   8   3        0.31        0.17      0.39 o
  -2   8   3      117.79      119.99      3.19 o
  -1   8   3       28.04       25.31      1.04 o
   0   8   3       25.09       22.15      1.14 o
   1   8   3       26.07       21.38      3.07 o
   2   8   3      104.62      103.98      3.69 o
   3   8   3       16.79       13.63      1.23 o
   4   8   3      241.06      239.30      8.59 o
   5   8   3       28.64       25.64      2.31 o
   6   8   3        5.59        3.90      0.69 o
   7   8   3        2.17        4.03      0.98 o
   8   8   3       16.45       14.40      1.47 o
  -3   9   3        0.50       -0.16      0.38 o
  -2   9   3       54.32       52.51      1.22 o
  -1   9   3      340.68      391.46      3.67 o
   0   9   3        0.72        0.31      0.10 o
   1   9   3      529.44      539.57     12.86 o
   2   9   3       44.84       44.25      2.84 o
   3   9   3      188.13      186.54     10.83 o
   4   9   3        1.03        1.63      0.41 o
   5   9   3       20.68       22.99      2.50 o
   6   9   3      181.02      195.02      4.33 o
   7   9   3        0.76        4.01      1.19 o
  -2  10   3        0.43        1.76      0.81 o
  -1  10   3       21.53       17.76      1.12 o
   0  10   3       83.14       86.73      3.33 o
   1  10   3        5.09        4.10      0.53 o
   2  10   3        8.86        6.83      1.38 o
   3  10   3       25.13       26.68      1.75 o
   4  10   3       35.34       35.07      1.64 o
   5  10   3       19.25       18.86      1.54 o
   6  10   3       27.34       23.38      1.49 o
   7  10   3       77.95       72.95      2.24 o
   0  11   3       61.53       62.83      1.62 o
   1  11   3       37.64       41.34      2.38 o
   2  11   3       39.62       41.46      2.17 o
   3  11   3        0.32        0.34      0.45 o
   4  11   3       16.45       14.75      1.08 o
   5  11   3       11.43       11.75      1.57 o
  -4  -9   4       52.23       48.49      2.06 o
  -3  -9   4        7.17        6.41      0.80 o
  -2  -9   4        9.18        8.95      1.89 o
  -1  -9   4        9.57        9.45      1.75 o
   0  -9   4        1.31        1.74      0.47 o
  -6  -8   4       29.88       28.21      2.79 o
  -5  -8   4      201.04      219.70     65.64 o
  -4  -8   4      193.42      177.30      2.89 o
  -3  -8   4      107.80       99.22      1.77 o
  -2  -8   4      152.93      153.03      2.74 o
  -1  -8   4      234.69      247.22      8.19 o
   0  -8   4       40.21       45.29      3.47 o
   1  -8   4        1.51        0.86      0.48 o
   2  -8   4        6.35        6.69      0.81 o
  -7  -7   4        4.71        3.68      0.57 o
  -6  -7   4        0.64        0.85      0.46 o
  -5  -7   4        0.99        1.19      0.31 o
  -4  -7   4      250.81      289.72      8.04 o
  -3  -7   4       29.49       29.09      1.93 o
  -2  -7   4       31.38       30.76      1.73 o
  -1  -7   4       84.19       79.52      1.98 o
   0  -7   4       15.16       14.55      1.80 o
   1  -7   4        5.30        4.13      0.72 o
   2  -7   4      188.12      195.60      7.48 o
   3  -7   4      167.16      156.61      4.61 o
   4  -7   4       12.79       13.05      1.08 o
  -7  -6   4       20.68       19.56      1.81 o
  -6  -6   4        6.41        5.30      0.53 o
  -5  -6   4        6.53        8.40      0.91 o
  -4  -6   4       14.36       11.44      1.84 o
  -3  -6   4        5.89        4.24      0.62 o
  -2  -6   4      110.11      106.93      7.84 o
  -1  -6   4        0.45        0.58      0.39 o
   0  -6   4       95.45       92.57      4.15 o
   1  -6   4        9.37       13.86      1.15 o
   2  -6   4        2.46        2.38      0.50 o
   3  -6   4       42.12       37.40      2.68 o
   4  -6   4       39.69       45.62      1.63 o
   5  -6   4        0.57        0.78      0.41 o
  -8  -5   4       98.78       97.94      2.45 o
  -7  -5   4       98.23      104.29      8.97 o
  -6  -5   4       58.89       52.89      3.42 o
  -5  -5   4       44.55       48.16      1.93 o
  -4  -5   4        9.74       10.78      1.02 o
  -3  -5   4      503.29      561.06      8.94 o
  -1  -5   4       88.56       85.92      1.28 o
   0  -5   4       81.20       72.30      3.32 o
   1  -5   4       67.53       68.08      2.52 o
   2  -5   4      144.64      139.92      7.28 o
   3  -5   4      295.69      318.72     10.70 o
   4  -5   4        0.32        0.39      0.44 o
   5  -5   4       42.18       40.39      1.32 o
   6  -5   4        9.26        9.23      0.87 o
  -8  -4   4      141.86      149.65      3.06 o
  -7  -4   4        0.39        1.28      0.38 o
  -6  -4   4       31.36       32.38      2.81 o
  -5  -4   4       22.23       22.85      2.33 o
  -4  -4   4      101.96      103.08      3.30 o
  -3  -4   4      158.38      162.50      2.14 o
  -2  -4   4      107.80      122.93      2.00 o
  -1  -4   4      227.13      240.99      3.03 o
   0  -4   4       27.07       28.12      2.31 o
   1  -4   4      104.45      114.41      2.27 o
   2  -4   4        1.18        1.56      0.60 o
   3  -4   4       23.48       23.17      1.78 o
   4  -4   4      539.13      572.99     19.36 o
   5  -4   4      110.26      109.15      4.00 o
   6  -4   4        9.90       10.94      0.99 o
   7  -4   4        3.90        3.43      0.74 o
  -8  -3   4       25.57       22.50      1.58 o
  -7  -3   4        6.25        4.58      0.74 o
  -6  -3   4       11.98       11.53      1.65 o
  -5  -3   4       57.22       53.26      1.79 o
  -4  -3   4        2.76        2.92      0.42 o
  -3  -3   4      489.07      522.07      6.93 o
  -2  -3   4      113.24      153.51      1.76 o
  -1  -3   4     1253.74     1294.86     15.15 o
   0  -3   4      102.25      107.02      4.46 o
   1  -3   4      423.86      404.85      5.89 o
   2  -3   4        1.79        1.40      0.32 o
   3  -3   4      162.55      165.09      3.15 o
   4  -3   4        0.13        0.17      0.26 o
   5  -3   4       66.61       64.13      2.48 o
   6  -3   4       12.76        9.84      1.01 o
   7  -3   4        0.02        0.84      0.36 o
  -8  -2   4       10.71        9.32      1.32 o
  -7  -2   4        2.61        2.46      0.55 o
  -6  -2   4       74.56       83.61      2.32 o
  -5  -2   4      130.39      148.14      3.66 o
  -4  -2   4        6.56        6.83      1.28 o
  -3  -2   4        2.28        2.68      0.34 o
  -2  -2   4      109.16      121.60      1.50 o
  -1  -2   4        1.52        2.93      0.57 o
   0  -2   4       37.25       36.65      1.06 o
   1  -2   4       44.59       38.82      1.46 o
   2  -2   4      299.63      300.37      2.88 o
   3  -2   4       46.33       43.23      1.95 o
   4  -2   4     1082.83     1072.81     16.03 o
   5  -2   4      136.06      121.49      3.92 o
   6  -2   4       50.06       53.15      2.99 o
   7  -2   4        3.62        7.28      1.09 o
   8  -2   4      435.43      516.63     68.78 o
  -8  -1   4      100.21       91.35      3.15 o
  -7  -1   4      135.65      137.11      4.46 o
  -6  -1   4        3.72        2.33      0.46 o
  -5  -1   4      171.47      168.82      3.14 o
  -4  -1   4      116.91      106.83      2.43 o
  -3  -1   4       92.85      120.16      2.55 o
  -2  -1   4      106.80      108.96      1.17 o
  -1  -1   4      477.03      491.07      2.88 o
   0  -1   4        1.12        3.04      0.36 o
   1  -1   4       82.47       75.89      0.58 o
   2  -1   4       11.22       22.14      0.59 o
   3  -1   4      179.54      179.19      2.78 o
   4  -1   4        6.18       10.14      0.72 o
   5  -1   4       10.38       10.86      1.33 o
   6  -1   4       22.59       19.05      1.29 o
   7  -1   4        0.01       -0.22      0.39 o
   8  -1   4      147.54      171.77      4.99 o
  -8   0   4        2.08        2.33      0.42 o
  -7   0   4       52.80       49.01      2.70 o
  -6   0   4      195.42      168.41      6.79 o
  -5   0   4       25.95       27.58      2.41 o
  -4   0   4       22.84       22.65      2.15 o
  -3   0   4      241.75      289.14      4.13 o
  -2   0   4       31.75       35.09      0.84 o
  -1   0   4     1181.14     1255.51     15.31 o
   1   0   4     1472.00     1439.43      8.72 o
   2   0   4       93.87       88.71      0.75 o
   3   0   4      324.91      300.87      3.75 o
   4   0   4       25.45       27.11      1.06 o
   5   0   4     1481.25     1488.78     99.09 o
   6   0   4      709.14      739.09     11.27 o
   7   0   4       29.78       29.90      1.87 o
   8   0   4        5.38        5.27      0.71 o
   9   0   4       39.24       55.60      4.78 o
  -8   1   4       12.32       10.24      0.64 o
  -7   1   4       26.54       23.34      1.52 o
  -6   1   4       32.07       30.54      1.55 o
  -5   1   4       19.29       19.97      1.97 o
  -4   1   4      153.78      153.01      2.85 o
  -3   1   4       14.40        8.10      0.87 o
  -2   1   4      239.82      234.16      2.56 o
   0   1   4        7.69        6.04      0.21 o
   1   1   4      177.86      187.71      1.06 o
   2   1   4       61.99       59.02      1.01 o
   3   1   4      279.20      291.52      1.89 o
   4   1   4       34.08       24.65      1.91 o
   5   1   4      232.03      231.13      2.96 o
   6   1   4       94.15       88.08      2.22 o
   7   1   4        3.95        1.95      0.48 o
   8   1   4       27.88       25.32      1.97 o
   9   1   4       22.00       23.84      1.24 o
  -8   2   4       29.90       35.20      2.98 o
  -7   2   4       10.19        5.56      0.67 o
  -6   2   4      110.90       98.02      3.60 o
  -5   2   4        0.45        1.33      0.39 o
  -4   2   4      241.78      250.25      6.50 o
  -3   2   4        3.17        2.28      0.29 o
   0   2   4      301.07      291.06      2.56 o
   1   2   4     1586.89     1543.45     11.96 o
   2   2   4       33.64       46.58      1.05 o
   3   2   4     2805.12     3136.71     23.63 o
   4   2   4      183.63      207.30      4.49 o
   5   2   4       23.49       27.06      1.08 o
   6   2   4      695.92      716.67      7.72 o
   7   2   4       79.68       88.07      3.89 o
   8   2   4       35.20       34.55      2.65 o
   9   2   4       15.05       15.70      1.16 o
  -8   3   4       13.03       10.68      1.53 o
  -7   3   4      109.51      123.02      2.86 o
  -6   3   4       50.69       50.95      2.86 o
  -5   3   4        6.20        6.63      0.80 o
  -4   3   4       70.67       73.46      3.69 o
  -3   3   4      307.08      322.90      4.75 o
  -2   3   4       14.43       18.30      0.92 o
  -1   3   4        0.45        0.76      0.20 o
   0   3   4       15.96       17.09      0.27 o
   1   3   4     2928.48     2832.37     72.69 o
   2   3   4     1112.15     1211.40      6.77 o
   3   3   4       76.72       82.07      1.48 o
   4   3   4       26.70       31.26      1.56 o
   5   3   4      182.83      192.37      3.46 o
   6   3   4       40.54       34.92      1.36 o
   7   3   4      196.17      188.30      5.88 o
   8   3   4        0.01        0.44      0.49 o
   9   3   4        2.30        1.19      0.45 o
  -7   4   4        2.73        1.76      0.59 o
  -6   4   4        3.40        1.69      0.62 o
  -5   4   4       37.10       26.78      1.81 o
  -4   4   4       67.78       60.71      3.84 o
  -3   4   4      335.53      344.22      5.45 o
  -2   4   4      640.97      661.08      8.71 o
  -1   4   4      141.67      161.15      1.63 o
   0   4   4        2.07        2.76      0.20 o
   1   4   4       13.28       11.91      0.83 o
   3   4   4       90.35      114.91      1.81 o
   4   4   4       22.68       19.98      1.24 o
   5   4   4        5.93        4.70      0.61 o
   6   4   4      246.06      253.47      4.49 o
   7   4   4      516.04      489.72     16.27 o
   8   4   4       38.66       34.99      3.56 o
   9   4   4        1.08        0.94      0.25 o
  -7   5   4        0.18        2.09      0.87 o
  -6   5   4       28.32       30.15      1.10 o
  -5   5   4      116.03      127.46      3.51 o
  -4   5   4       81.36       96.26      3.72 o
  -3   5   4      704.93      766.02     11.50 o
  -2   5   4        2.32        1.95      0.31 o
  -1   5   4       90.97       91.67      2.04 o
   0   5   4      722.74      762.29      7.36 o
   1   5   4      684.76      712.11     15.36 o
   2   5   4      231.84      271.19      3.46 o
   3   5   4       25.30       23.64      1.46 o
   4   5   4      638.08      786.09     16.31 o
   5   5   4       44.06       46.18      2.38 o
   6   5   4        5.11        3.41      0.73 o
   7   5   4       24.21       20.58      1.59 o
   8   5   4      208.72      239.98      9.14 o
   9   5   4       54.76       50.15      3.24 o
  -6   6   4        1.21        0.64      0.36 o
  -5   6   4       72.88       80.35      2.07 o
  -4   6   4       42.87       36.67      2.11 o
  -3   6   4        0.61        1.58      0.50 o
  -2   6   4       14.90       15.49      1.39 o
  -1   6   4      152.22      163.48      2.37 o
   0   6   4       81.46       73.05      2.18 o
   1   6   4       69.73       62.36      2.92 o
   2   6   4      148.68      155.60      1.68 o
   3   6   4       45.12       42.72      2.27 o
   4   6   4       19.52       22.22      2.13 o
   5   6   4        1.01        0.08      0.50 o
   6   6   4      224.07      215.67      7.43 o
   7   6   4        1.13        0.13      0.61 o
   8   6   4        2.76        2.95      0.83 o
   9   6   4        0.74        1.76      0.75 o
  -5   7   4       63.56       73.94      2.33 o
  -4   7   4        2.48        1.41      0.48 o
  -3   7   4      143.50      151.49      4.01 o
  -2   7   4      528.79      580.71     19.33 o
  -1   7   4      100.60      108.23      3.53 o
   0   7   4      537.14      566.83     10.06 o
   1   7   4        2.05        2.51      0.52 o
   2   7   4       11.70       11.59      1.71 o
   3   7   4       15.01       16.75      1.05 o
   4   7   4        3.21        2.27      0.44 o
   5   7   4      154.17      152.35      5.37 o
   6   7   4       14.09       10.83      1.04 o
   7   7   4       15.97       17.14      1.71 o
   8   7   4        0.54        1.89      0.57 o
   9   7   4        0.12        0.50      0.63 o
  -4   8   4        2.11        2.46      0.57 o
  -3   8   4        1.39        2.66      0.49 o
  -2   8   4      259.87      275.32      4.65 o
  -1   8   4       43.43       39.61      1.67 o
   0   8   4      155.41      156.74      1.91 o
   1   8   4        0.98        0.60      0.13 o
   2   8   4       72.39       70.11      2.70 o
   3   8   4        0.80        2.02      0.27 o
   4   8   4       99.78       93.11      4.34 o
   5   8   4       21.96       21.36      1.33 o
   6   8   4      159.19      149.72      4.63 o
   7   8   4      215.12      217.36      4.47 o
   8   8   4       22.04       19.46      1.66 o
  -3   9   4        6.45        5.70      0.70 o
  -2   9   4        0.27        0.41      0.22 o
  -1   9   4       20.20       18.11      1.65 o
   0   9   4      164.61      166.66      7.69 o
   1   9   4      167.94      156.56      5.03 o
   2   9   4        9.22        7.87      1.19 o
   3   9   4       74.92       69.32      1.63 o
   4   9   4        3.98        3.15      0.61 o
   5   9   4      141.64      157.89      6.33 o
   6   9   4      155.24      152.93      3.44 o
   7   9   4       63.49       65.56      2.54 o
   8   9   4       39.62       39.90      1.89 o
  -2  10   4        5.94        4.24      0.54 o
  -1  10   4       43.23       38.90      1.43 o
   0  10   4       25.96       25.38      1.73 o
   1  10   4        0.76        1.17      0.29 o
   2  10   4       33.07       35.80      3.37 o
   3  10   4       14.08       11.28      0.96 o
   4  10   4        2.51        3.21      0.41 o
   5  10   4        3.12        2.37      0.54 o
   6  10   4       62.02       59.62      2.22 o
   7  10   4       29.49       31.55      4.46 o
   0  11   4        6.93        7.26      0.63 o
   1  11   4        1.17        1.16      0.39 o
   2  11   4        7.28        9.91      0.78 o
   3  11   4        6.19        5.78      0.70 o
   4  11   4        0.62        0.96      0.42 o
   5  11   4        0.29        0.26      0.60 o
  -5  -8   5        8.47        6.98      0.53 o
  -4  -8   5       38.01       39.84      1.30 o
  -3  -8   5       43.99       41.85      1.30 o
  -2  -8   5       17.49       18.47      0.71 o
  -1  -8   5        2.66        2.78      0.62 o
   0  -8   5        0.10        0.40      0.68 o
   1  -8   5        9.60       10.80      1.02 o
   2  -8   5       12.11       11.60      1.33 o
  -6  -7   5        0.04        0.15      0.20 o
  -5  -7   5      104.01      100.24      2.70 o
  -4  -7   5      132.89      143.82      2.58 o
  -3  -7   5      357.28      386.15     18.15 o
  -2  -7   5        1.44        0.80      0.67 o
  -1  -7   5       13.15       12.81      2.06 o
   0  -7   5        5.12        4.82      0.86 o
   1  -7   5        1.51        1.21      0.53 o
   2  -7   5       48.76       48.65      1.59 o
   3  -7   5       28.91       32.23      9.71 o
  -7  -6   5       28.53       27.75      1.31 o
  -6  -6   5        3.20        2.63      0.43 o
  -5  -6   5        0.00        0.28      0.28 o
  -4  -6   5       53.11       48.82      5.43 o
  -3  -6   5      408.63      430.03     10.52 o
  -2  -6   5      110.13      110.94      3.12 o
  -1  -6   5       28.99       27.69      1.27 o
   0  -6   5      123.91      124.21      3.07 o
   1  -6   5        1.59        1.67      0.33 o
   2  -6   5      110.47      113.81      4.55 o
   3  -6   5      118.61      121.48      2.70 o
   4  -6   5       72.97       78.32      2.45 o
   5  -6   5        4.11        4.17      0.61 o
  -7  -5   5        1.83        2.32      0.46 o
  -6  -5   5       64.58       61.94      1.99 o
  -5  -5   5        0.03        0.22      0.20 o
  -4  -5   5       66.15       70.70      5.07 o
  -3  -5   5       84.68       87.09      6.47 o
  -2  -5   5      307.51      311.54      5.97 o
  -1  -5   5       31.14       32.22      1.95 o
   0  -5   5       76.68       71.04      1.96 o
   1  -5   5        0.21        0.53      0.36 o
   2  -5   5        0.96        1.34      0.50 o
   3  -5   5        0.75        1.70      0.39 o
   4  -5   5        6.84        6.09      0.67 o
   5  -5   5        0.25        0.38      0.39 o
  -8  -4   5       67.97       67.42      2.19 o
  -7  -4   5       19.03       20.38      1.08 o
  -6  -4   5        9.29        7.24      1.14 o
  -5  -4   5        3.17        2.36      1.16 o
  -4  -4   5       46.46       41.43      1.87 o
  -3  -4   5       53.85       58.54      2.47 o
  -2  -4   5       34.20       33.47      2.45 o
  -1  -4   5       17.86       15.01      0.93 o
   0  -4   5       85.56       82.73      1.34 o
   1  -4   5        8.32        8.04      0.64 o
   2  -4   5       43.56       38.17      1.55 o
   3  -4   5      303.41      305.04      5.02 o
   4  -4   5      197.15      205.37      5.40 o
   5  -4   5        1.38        2.17      0.62 o
   6  -4   5        2.37        4.86      0.83 o
  -8  -3   5       13.19       12.80      1.34 o
  -7  -3   5        2.22        1.75      0.56 o
  -6  -3   5        0.07        1.37      0.37 o
  -5  -3   5       30.90       27.24      2.44 o
  -4  -3   5        6.87        4.88      0.74 o
  -3  -3   5       30.91       30.45      1.77 o
  -2  -3   5      197.28      208.11      2.62 o
  -1  -3   5      427.80      462.91      7.89 o
   0  -3   5      371.34      385.35      3.32 o
   1  -3   5        0.18        0.05      0.30 o
   2  -3   5      253.96      252.98      4.14 o
   3  -3   5      173.93      190.06      3.34 o
   4  -3   5       27.41       29.68      3.25 o
   5  -3   5      147.78      137.22      3.78 o
   6  -3   5        5.12        3.60      0.50 o
   7  -3   5       74.12       82.29      2.60 o
  -8  -2   5       27.21       25.58      2.83 o
  -7  -2   5       69.32       64.12      2.87 o
  -6  -2   5       15.41       13.47      1.38 o
  -5  -2   5       66.50       66.66      1.67 o
  -4  -2   5      196.86      219.79      4.46 o
  -3  -2   5        1.32        1.04      0.20 o
  -2  -2   5       14.49       14.38      1.19 o
  -1  -2   5        0.81        1.24      0.16 o
   0  -2   5       81.00       78.96      3.52 o
   1  -2   5       41.29       34.38      1.50 o
   2  -2   5       12.20        9.51      0.66 o
   3  -2   5      148.45      159.57      3.05 o
   4  -2   5      283.57      274.41      4.96 o
   5  -2   5      763.24      775.38     25.57 o
   6  -2   5        1.00        1.76      0.66 o
   7  -2   5        2.67        2.18      0.45 o
   8  -2   5       11.54       14.37      1.00 o
  -8  -1   5       13.50       12.62      1.33 o
  -7  -1   5       57.81       56.00      4.31 o
  -6  -1   5        2.73        2.55      0.43 o
  -5  -1   5        4.02        2.03      0.70 o
  -4  -1   5        5.63        4.04      0.69 o
  -3  -1   5      651.22      698.98      9.41 o
  -2  -1   5       53.31       61.39      1.88 o
  -1  -1   5      154.44      166.13      1.43 o
   0  -1   5      512.58      559.70      3.58 o
   1  -1   5      178.65      189.49      1.17 o
   2  -1   5      407.18      416.25      5.61 o
   3  -1   5      385.16      398.61      5.58 o
   4  -1   5       15.12       12.38      0.80 o
   5  -1   5       61.97       56.11      2.08 o
   6  -1   5       43.47       47.58      2.74 o
   7  -1   5      119.92      122.68      4.89 o
   8  -1   5       52.20       64.95      2.29 o
  -8   0   5        1.28        1.59      0.52 o
  -7   0   5        2.72        3.22      0.57 o
  -6   0   5       64.40       64.29      4.64 o
  -5   0   5       45.93       47.91      2.63 o
  -4   0   5      441.07      475.57      7.91 o
  -3   0   5        4.99        4.39      0.54 o
  -2   0   5        0.50        2.91      0.41 o
  -1   0   5       36.75       31.85      0.59 o
   0   0   5       39.07       27.49      0.29 o
   1   0   5      183.73      201.32      0.98 o
   3   0   5      858.14      955.14     32.92 o
   4   0   5       49.57       47.57      1.70 o
   5   0   5      528.79      534.56      5.93 o
   6   0   5       92.00       97.77      3.65 o
   7   0   5       22.28       25.28      2.38 o
   8   0   5       27.55       31.10      1.23 o
  -8   1   5       29.44       28.32      1.63 o
  -7   1   5       36.21       30.55      1.88 o
  -6   1   5        0.00        0.54      0.25 o
  -5   1   5       41.76       35.57      1.96 o
  -4   1   5       32.36       32.61      3.02 o
  -3   1   5      288.65      317.79      4.62 o
  -2   1   5      138.08      143.27      2.19 o
  -1   1   5      532.65      622.23      6.62 o
   1   1   5       66.09       48.48      0.41 o
   2   1   5      118.60      109.60      0.92 o
   3   1   5      436.56      424.95      6.55 o
   4   1   5      398.63      401.58      3.14 o
   5   1   5       88.40       81.73      3.09 o
   6   1   5      122.48      106.40      2.48 o
   7   1   5        4.42        3.40      0.43 o
   8   1   5        1.99        1.50      0.45 o
   9   1   5       17.34       20.82      1.15 o
  -8   2   5       12.16       11.38      1.12 o
  -7   2   5        3.06        2.62      0.47 o
  -6   2   5       29.81       19.95      1.41 o
  -5   2   5      330.13      312.90      5.19 o
  -4   2   5      228.80      223.51      3.81 o
  -3   2   5       10.90       10.71      0.83 o
  -2   2   5       31.99       25.67      1.25 o
  -1   2   5        4.19        5.97      0.40 o
   0   2   5      683.40      786.52      4.38 o
   1   2   5      168.37      183.63      1.34 o
   2   2   5      129.55      153.71      2.08 o
   3   2   5      344.19      372.72      2.34 o
   4   2   5      164.03      163.58      2.85 o
   5   2   5      153.52      157.79      2.08 o
   6   2   5       42.33       34.54      1.81 o
   7   2   5       98.80       79.24      6.01 o
   8   2   5      100.59      106.44      3.58 o
   9   2   5       38.64       40.62      3.58 o
  -7   3   5        0.17        0.30      0.50 o
  -6   3   5       88.63       82.31      3.41 o
  -5   3   5      180.09      181.16      6.36 o
  -4   3   5      992.03     1043.92     15.62 o
  -3   3   5       32.23       29.82      1.51 o
  -2   3   5      209.12      233.80      3.29 o
  -1   3   5     1609.23     1787.49     14.51 o
   0   3   5     2298.61     2425.49     13.13 o
   1   3   5      458.94      516.86      4.41 o
   2   3   5      248.97      276.79      1.90 o
   3   3   5     1237.31     1355.52     10.77 o
   4   3   5       42.54       47.14      5.14 o
   5   3   5        6.55        6.58      0.79 o
   6   3   5       94.49       91.23      2.20 o
   7   3   5      175.03      190.69      4.72 o
   8   3   5        3.46        3.56      0.81 o
   9   3   5        0.63        1.51      0.49 o
  -7   4   5        5.45        4.71      0.86 o
  -6   4   5        5.14        7.48      0.92 o
  -5   4   5       98.58       99.88      2.79 o
  -4   4   5        2.18        1.96      0.44 o
  -3   4   5      109.87      114.78      2.16 o
  -2   4   5        0.13        0.08      0.23 o
  -1   4   5      114.09      107.32      1.51 o
   0   4   5       81.07       92.72      0.94 o
   1   4   5       11.98       15.62      0.29 o
   2   4   5       96.98       97.02      1.12 o
   3   4   5        6.05        4.33      0.46 o
   4   4   5      245.17      227.84      3.51 o
   5   4   5      142.34      127.19      2.58 o
   6   4   5        5.00        2.54      0.53 o
   7   4   5       80.91       80.59      2.19 o
   8   4   5        0.04        1.55      0.47 o
   9   4   5        2.03        2.37      0.43 o
  -6   5   5        1.21        2.35      0.46 o
  -5   5   5       93.08       95.56      5.17 o
  -4   5   5      394.86      397.90     13.49 o
  -3   5   5     1880.66     2047.09    103.16 o
  -2   5   5       79.30       78.84      3.45 o
  -1   5   5      101.30      110.82      1.47 o
   0   5   5      122.40      133.94      2.31 o
   1   5   5      275.89      279.68      8.63 o
   2   5   5       83.08       71.08      2.15 o
   3   5   5      701.89      705.76      9.38 o
   4   5   5      148.92      169.29      2.91 o
   5   5   5      139.20      123.04      2.56 o
   6   5   5        7.98        6.54      0.86 o
   7   5   5       30.84       28.86      1.99 o
   8   5   5        0.33        0.75      0.73 o
   9   5   5       81.50       81.35      2.30 o
  -6   6   5       19.29       20.66      2.47 o
  -5   6   5        5.04        3.69      0.60 o
  -4   6   5        9.64       11.10      1.26 o
  -3   6   5      138.59      137.96      5.22 o
  -2   6   5       40.33       34.41      2.19 o
  -1   6   5        0.44        0.33      0.35 o
   0   6   5       22.96       30.52      3.94 o
   1   6   5      331.87      352.34      7.41 o
   2   6   5      363.82      406.80      3.86 o
   3   6   5        0.61        0.70      0.23 o
   4   6   5       70.69       74.49      3.51 o
   5   6   5      578.78      543.95      8.54 o
   6   6   5      656.93      674.65     22.27 o
   7   6   5        1.57        1.81      0.59 o
   8   6   5      157.64      172.80      3.83 o
   9   6   5       18.41       17.66      1.33 o
  -5   7   5        0.01        0.50      0.35 o
  -4   7   5       18.82       15.93      1.31 o
  -3   7   5       44.86       47.12      2.58 o
  -2   7   5      261.31      292.84      9.76 o
  -1   7   5      259.60      279.74      3.15 o
   0   7   5      753.34      789.00     14.95 o
   1   7   5       34.67       32.74      1.43 o
   2   7   5       24.15       15.49      1.23 o
   3   7   5        6.38        9.93      1.14 o
   4   7   5       31.90       37.05      3.28 o
   5   7   5      124.04      117.12      2.98 o
   6   7   5       69.95       70.36      2.89 o
   7   7   5        2.68        2.28      0.47 o
   8   7   5        4.40        3.51      0.67 o
   9   7   5       62.16       68.11      2.07 o
  -4   8   5       21.83       19.17      1.76 o
  -3   8   5        0.01        0.72      0.51 o
  -2   8   5        5.86        5.93      0.45 o
  -1   8   5       49.45       47.31      1.58 o
   0   8   5      270.56      260.03      6.13 o
   1   8   5       22.17       20.90      1.36 o
   2   8   5      303.20      293.24      3.35 o
   3   8   5      239.72      244.07      3.42 o
   4   8   5        1.79        2.20      0.53 o
   5   8   5      271.75      274.20      9.55 o
   6   8   5       48.46       51.16      3.01 o
   7   8   5       30.23       25.12      1.45 o
   8   8   5       29.19       27.88      1.92 o
  -3   9   5        3.05        2.59      0.35 o
  -2   9   5       14.14       13.07      0.52 o
  -1   9   5       34.73       35.21      4.64 o
   0   9   5       79.90       77.78      1.58 o
   1   9   5        1.20        1.99      0.24 o
   2   9   5        1.39        1.84      0.31 o
   3   9   5       35.00       32.57      3.23 o
   4   9   5        0.13        0.60      0.27 o
   5   9   5      107.38      105.37      5.39 o
   6   9   5        0.47        1.63      0.77 o
   7   9   5       88.18       81.37      2.78 o
   8   9   5       10.08        9.19      1.22 o
  -2  10   5       65.53       62.88      1.75 o
  -1  10   5        0.99        0.56      0.18 o
   0  10   5       69.10       73.26      1.82 o
   1  10   5       72.09       70.39      2.97 o
   2  10   5       66.00       67.48      4.09 o
   3  10   5        0.42        0.85      0.25 o
   4  10   5      107.50      110.79      4.83 o
   5  10   5       26.36       25.20      1.68 o
   6  10   5       35.72       29.15      8.85 o
   7  10   5        1.26        1.36      0.74 o
   0  11   5       13.72       14.16      0.71 o
   1  11   5        9.87        8.26      0.65 o
   2  11   5        2.78        1.88      0.78 o
   3  11   5        6.39        7.18      0.60 o
   4  11   5        2.36        2.55      0.62 o
   5  11   5      187.29      190.59      6.24 o
  -3  -8   6       49.95       48.41      4.15 o
  -2  -8   6        8.00        9.26      0.77 o
  -1  -8   6        0.83        0.68      0.33 o
   0  -8   6       20.55       20.43      1.22 o
  -5  -7   6       27.14       23.20      1.71 o
  -4  -7   6       69.79       51.86      1.45 o
  -2  -7   6        0.65        0.66      0.27 o
  -1  -7   6        0.20        0.97      0.47 o
   0  -7   6        7.32        6.08      0.62 o
   1  -7   6        2.72        1.51      0.55 o
   2  -7   6        2.21        3.07      0.64 o
   3  -7   6        0.77        0.95      0.52 o
  -6  -6   6        0.77        0.90      0.18 o
  -5  -6   6        7.08        5.22      0.30 o
  -4  -6   6        0.64       -0.07      0.09 o
  -3  -6   6        4.00        2.51      0.53 o
  -2  -6   6       31.45       29.74      2.59 o
  -1  -6   6        8.93        7.54      0.48 o
   0  -6   6        9.65        8.75      1.75 o
   1  -6   6        8.35        9.11      0.97 o
   2  -6   6      397.20      415.12      7.75 o
   3  -6   6      162.77      175.95      5.28 o
   4  -6   6       79.62       76.68      2.81 o
  -7  -5   6        0.65        0.78      0.27 o
  -6  -5   6       37.54       34.19      1.24 o
  -5  -5   6        2.90        3.16      0.55 o
  -4  -5   6        0.19        0.55      0.26 o
  -3  -5   6       64.62       58.31      3.41 o
  -2  -5   6        3.84        3.36      0.44 o
  -1  -5   6      171.42      170.90     10.75 o
   0  -5   6       58.80       52.03      5.25 o
   1  -5   6      158.10      163.17      5.65 o
   2  -5   6        6.45        7.72      0.93 o
   3  -5   6       16.03       15.54      1.08 o
   4  -5   6        7.23        8.45      0.80 o
   5  -5   6        0.09        0.43      0.40 o
  -7  -4   6        7.18        5.71      0.96 o
  -6  -4   6        3.24        2.68      0.53 o
  -5  -4   6       99.70      101.27      2.16 o
  -4  -4   6       36.69       34.47      1.26 o
  -3  -4   6        0.97        0.52      0.36 o
  -2  -4   6        3.77        3.97      0.49 o
  -1  -4   6       20.83       17.34      1.60 o
   0  -4   6       28.45       28.12      2.63 o
   1  -4   6       14.65       15.53      1.33 o
   2  -4   6      237.73      245.96      4.22 o
   3  -4   6      341.92      348.81     11.72 o
   4  -4   6      270.96      288.08      7.01 o
   5  -4   6       15.57       17.01      1.00 o
   6  -4   6        5.71        7.05      0.86 o
  -7  -3   6       41.81       35.75      1.50 o
  -6  -3   6        1.25        2.09      0.78 o
  -5  -3   6      112.27      121.98      3.07 o
  -4  -3   6      106.34      105.78      2.58 o
  -3  -3   6        2.40        2.09      0.19 o
  -2  -3   6        7.08        6.76      0.39 o
  -1  -3   6        0.13        1.10      0.20 o
   0  -3   6      140.96      144.72      2.63 o
   1  -3   6        8.28        5.11      0.58 o
   2  -3   6      211.69      219.50      5.87 o
   3  -3   6       37.30       35.72      2.80 o
   4  -3   6      112.14      109.26      3.90 o
   5  -3   6        4.07        4.12      0.73 o
   6  -3   6       66.75       64.24      1.79 o
   7  -3   6       91.37      107.49      2.55 o
  -8  -2   6        0.59        0.55      0.51 o
  -7  -2   6       23.62       22.29      2.15 o
  -6  -2   6        6.12        4.18      0.81 o
  -5  -2   6        3.67        2.49      0.55 o
  -4  -2   6       21.21       25.12      2.06 o
  -3  -2   6      347.15      427.96      4.78 o
  -2  -2   6      153.68      169.39      3.09 o
  -1  -2   6       11.04        7.13      0.37 o
   0  -2   6      867.73      993.81     12.99 o
   1  -2   6      554.39      609.60     13.33 o
   2  -2   6      560.37      598.32      6.35 o
   3  -2   6       12.69       12.68      0.90 o
   4  -2   6     1328.08     1368.64     20.22 o
   5  -2   6       32.73       38.37      3.53 o
   6  -2   6       11.99       12.27      1.12 o
   7  -2   6       41.15       45.77      1.66 o
  -8  -1   6        8.58        6.85      0.95 o
  -7  -1   6       32.18       26.75      2.12 o
  -6  -1   6       30.87       30.85      3.13 o
  -5  -1   6       41.91       41.19      1.78 o
  -4  -1   6       33.96       40.34      2.11 o
  -3  -1   6        0.00        0.30      0.48 o
  -2  -1   6      131.75      167.30      1.85 o
   0  -1   6      265.08      281.94      2.27 o
   1  -1   6       73.97       77.89      1.34 o
   2  -1   6       46.68       42.75      1.35 o
   3  -1   6       88.04       86.11      1.70 o
   4  -1   6        1.22        1.81      0.35 o
   5  -1   6      321.77      305.45      5.00 o
   6  -1   6       65.28       61.55      3.32 o
   7  -1   6        0.20        1.65      0.56 o
   8  -1   6        8.91       11.42      0.93 o
  -8   0   6       19.44       13.83      1.86 o
  -7   0   6        0.35        0.96      0.53 o
  -6   0   6      381.48      369.48      9.29 o
  -5   0   6      115.84      104.29      5.19 o
  -4   0   6      158.33      159.14      5.82 o
  -3   0   6      102.70      105.98      3.11 o
  -2   0   6      634.16      737.22     16.43 o
  -1   0   6       11.56       16.50      1.21 o
   0   0   6        4.68        6.42      0.76 o
   2   0   6      141.05      159.84      1.49 o
   3   0   6       75.06       71.87      2.19 o
   4   0   6       84.34       83.18      1.76 o
   5   0   6      259.50      252.02      3.02 o
   6   0   6       91.80       74.54      2.76 o
   7   0   6       34.52       41.57      3.51 o
   8   0   6       10.75       12.10      1.37 o
  -8   1   6       31.62       32.10      1.30 o
  -7   1   6       19.31       18.00      0.90 o
  -6   1   6       43.74       46.50      2.92 o
  -5   1   6      286.53      313.23      5.44 o
  -4   1   6        0.59        1.07      0.45 o
  -3   1   6     1105.99     1283.02     85.39 o
  -2   1   6      524.52      596.94      8.03 o
   0   1   6       24.52       22.07      0.41 o
   1   1   6      332.15      273.39      1.42 o
   2   1   6      775.52      836.39      4.90 o
   3   1   6      435.92      400.65      3.82 o
   4   1   6       16.11       18.04      1.65 o
   5   1   6      390.84      400.89      6.98 o
   6   1   6      303.07      331.37      7.82 o
   7   1   6       39.44       38.80      1.80 o
   8   1   6        0.32        1.34      0.29 o
  -7   2   6       34.76       33.80      1.28 o
  -6   2   6      120.81      116.62      3.16 o
  -5   2   6        1.51        0.07      0.29 o
  -4   2   6       19.47       23.84      2.74 o
  -3   2   6      232.85      238.05      4.02 o
  -2   2   6       14.58       11.12      0.76 o
  -1   2   6       10.22        8.28      0.47 o
   0   2   6      375.52      357.03      2.14 o
   1   2   6        7.79        3.85      0.20 o
   2   2   6      439.54      446.61      2.87 o
   3   2   6        4.34        6.38      0.54 o
   4   2   6       27.94       34.24      1.14 o
   5   2   6        8.30        9.14      0.91 o
   6   2   6        4.84        2.93      0.35 o
   7   2   6        7.65        7.60      0.62 o
   8   2   6       83.68       86.16      1.82 o
   9   2   6       70.90       73.55      1.71 o
  -7   3   6       10.55       13.38      1.07 o
  -6   3   6      158.04      146.73      5.94 o
  -5   3   6      261.11      237.24      8.03 o
  -4   3   6     1264.36     1228.66     18.12 o
  -3   3   6       25.11       21.02      1.14 o
  -2   3   6      488.91      491.38      6.53 o
  -1   3   6      298.12      359.28      3.43 o
   0   3   6      401.51      422.65      2.49 o
   1   3   6       71.12       59.18      1.11 o
   2   3   6      181.99      184.38      1.41 o
   3   3   6      127.12      148.40      1.59 o
   4   3   6      109.31      105.82      1.37 o
   5   3   6      162.51      170.70      4.58 o
   6   3   6       63.35       55.39      1.44 o
   7   3   6      187.24      176.45      8.02 o
   8   3   6       15.60       13.28      1.44 o
   9   3   6       31.48       28.11      1.19 o
  -7   4   6        9.20        7.36      0.73 o
  -6   4   6      156.59      164.05      3.99 o
  -5   4   6        5.41        4.42      0.61 o
  -4   4   6       38.06       33.24      1.94 o
  -3   4   6       14.92       13.52      0.88 o
  -2   4   6       88.45       89.14      1.66 o
  -1   4   6       75.43       85.61      1.04 o
   0   4   6        1.47        0.14      0.05 o
   1   4   6      279.75      311.17      4.33 o
   2   4   6       34.28       21.95      1.55 o
   3   4   6        0.95        1.48      0.71 o
   4   4   6      512.52      456.87      4.95 o
   5   4   6      805.20      812.86      8.87 o
   6   4   6       68.19       61.23      1.55 o
   7   4   6        2.40        3.76      0.53 o
   8   4   6       44.68       41.25      3.95 o
   9   4   6      134.03      152.28      3.54 o
  -6   5   6       15.59       19.86      1.69 o
  -5   5   6       19.12       18.26      1.49 o
  -4   5   6        9.98       16.54      1.34 o
  -3   5   6      130.62      128.42      4.24 o
  -2   5   6      288.31      300.47      4.73 o
  -1   5   6      183.25      173.49      2.09 o
   0   5   6      236.70      238.82      4.51 o
   1   5   6      135.54      145.04      1.37 o
   2   5   6       21.17       22.86      1.96 o
   3   5   6      335.85      350.01     12.94 o
   4   5   6        3.15        3.56      1.07 o
   5   5   6      450.05      473.95      7.50 o
   6   5   6       31.74       33.32      2.16 o
   7   5   6       24.94       20.34      1.01 o
   8   5   6       43.76       39.44      1.09 o
   9   5   6        2.63        1.23      0.39 o
  -6   6   6      102.46      138.06      2.96 o
  -5   6   6        3.28        3.61      0.54 o
  -4   6   6       18.03       19.08      2.20 o
  -3   6   6        7.54        7.72      0.65 o
  -2   6   6        0.09       -0.01      0.22 o
  -1   6   6      132.30      119.81      1.52 o
   0   6   6        0.21        0.66      0.29 o
   1   6   6      136.50      116.30      1.44 o
   2   6   6       59.01       64.49      3.20 o
   3   6   6        3.77        3.15      0.31 o
   4   6   6        0.19        0.60      0.28 o
   5   6   6      185.45      179.00      3.36 o
   6   6   6        1.96        1.36      0.55 o
   7   6   6       36.36       34.81      2.30 o
   8   6   6       43.45       42.78      4.65 o
   9   6   6       11.13       10.16      1.46 o
  -5   7   6       14.34       13.91      1.88 o
  -4   7   6        1.16        1.48      0.41 o
  -3   7   6       35.39       35.40      2.49 o
  -2   7   6        1.89        2.50      0.25 o
  -1   7   6      363.51      381.99      6.32 o
   0   7   6      372.20      391.21      4.22 o
   1   7   6       43.86       36.25      3.57 o
   2   7   6      155.25      158.32      1.99 o
   3   7   6       54.28       48.49      1.74 o
   4   7   6        1.94        2.22      0.40 o
   5   7   6       12.84       12.00      1.03 o
   6   7   6       33.38       26.58      1.69 o
   7   7   6        6.13        4.24      0.87 o
   8   7   6        0.90        0.25      0.62 o
  -4   8   6       25.44       26.87      1.86 o
  -3   8   6       35.07       38.98      2.15 o
  -2   8   6       11.10       12.68      0.77 o
  -1   8   6       67.79       65.06      1.90 o
   0   8   6      306.85      307.20      7.19 o
   1   8   6       65.31       61.34      1.65 o
   2   8   6       84.50       81.75      2.69 o
   3   8   6       75.78       79.77      4.59 o
   4   8   6       94.23       99.99      5.89 o
   5   8   6      214.69      211.46      5.78 o
   6   8   6        0.92        1.37      0.75 o
   7   8   6       29.02       28.72      2.01 o
   8   8   6       59.02       59.95      2.55 o
  -3   9   6        6.16        6.33      0.53 o
  -2   9   6        0.49        0.24      0.39 o
  -1   9   6        1.13        1.04      0.35 o
   0   9   6       44.23       44.23      1.69 o
   1   9   6      140.62      140.31      3.46 o
   2   9   6       14.08       14.64      1.19 o
   3   9   6       79.50       82.75      6.52 o
   4   9   6      572.62      594.32     13.94 o
   5   9   6      136.78      141.85      7.61 o
   6   9   6        2.87        4.33      0.99 o
   7   9   6      149.86      141.67      4.03 o
   8   9   6       55.88       50.61      2.07 o
  -2  10   6       18.74       14.43      0.55 o
  -1  10   6       14.32       14.64      1.99 o
   0  10   6       29.81       28.82      0.67 o
   1  10   6       49.49       49.60      3.22 o
   2  10   6       14.63       12.18      1.17 o
   3  10   6        7.64        8.13      0.75 o
   4  10   6      153.99      146.39      4.71 o
   5  10   6       37.63       39.56      3.70 o
   6  10   6       83.61       73.58      2.98 o
   7  10   6        4.96        3.45      0.78 o
   0  11   6        4.90        3.54      0.54 o
   1  11   6       11.29       10.41      1.39 o
   2  11   6       73.01       82.20      2.55 o
   3  11   6       27.99       27.88      1.68 o
   4  11   6        1.48        1.68      0.56 o
   5  11   6       83.04       81.96      6.71 o
  -3  -7   7       29.49       27.22      2.22 o
  -2  -7   7       33.54       37.23      2.68 o
  -1  -7   7        5.69        7.02      1.14 o
   0  -7   7       26.97       28.33      1.90 o
   1  -7   7       28.34       29.40      4.64 o
   2  -7   7       48.57       48.49      1.55 o
  -5  -6   7        7.33        8.17      1.03 o
  -4  -6   7        0.00        0.51      0.49 o
  -3  -6   7        3.10        2.82      0.45 o
  -2  -6   7        6.72        7.21      0.83 o
  -1  -6   7        5.33        5.79      0.55 o
   0  -6   7       13.24       14.66      1.47 o
   1  -6   7        6.36        5.16      0.59 o
   2  -6   7       62.50       48.65      1.13 o
   3  -6   7       21.34       17.33      1.07 o
  -6  -5   7       21.32       21.13      2.15 o
  -5  -5   7       58.68       56.62      1.76 o
  -4  -5   7        1.07        0.71      0.20 o
  -3  -5   7        0.05        0.95      0.43 o
  -2  -5   7       11.31       13.68      3.91 o
  -1  -5   7       44.22       48.51      4.02 o
   0  -5   7       49.63       44.77      2.71 o
   1  -5   7       74.86       70.38      1.74 o
   2  -5   7        3.82        3.31      0.39 o
   3  -5   7       32.10       30.40      1.14 o
   4  -5   7       60.74       68.57      4.09 o
  -7  -4   7        1.22        1.75      0.99 o
  -6  -4   7        0.05        0.58      0.58 o
  -5  -4   7       46.69       45.34      1.47 o
  -4  -4   7       52.08       49.52      1.98 o
  -3  -4   7       28.26       26.34      1.66 o
  -2  -4   7      102.06       98.05      2.25 o
  -1  -4   7      164.76      159.11      3.36 o
   0  -4   7      166.22      168.21      4.09 o
   1  -4   7      150.89      139.92      5.03 o
   2  -4   7        0.70        0.42      0.19 o
   3  -4   7      579.00      470.30     73.70 o
   4  -4   7       13.75       12.28      1.11 o
   5  -4   7       46.86       48.82      1.72 o
  -7  -3   7       40.07       40.16      1.85 o
  -6  -3   7       86.09       81.17      2.30 o
  -5  -3   7      146.08      172.70      4.60 o
  -4  -3   7        2.62        3.41      0.71 o
  -3  -3   7       15.80       12.47      0.78 o
  -2  -3   7       49.38       50.06      2.32 o
  -1  -3   7       47.42       47.86      2.61 o
   0  -3   7       82.10       82.31      1.78 o
   1  -3   7      473.79      501.84      7.47 o
   2  -3   7       25.42       21.21      1.12 o
   3  -3   7       32.76       29.62      1.76 o
   4  -3   7      108.19      106.58      2.89 o
   5  -3   7       12.66       10.41      1.05 o
   6  -3   7        0.54        1.39      0.57 o
  -7  -2   7      149.44      172.26      5.07 o
  -6  -2   7       52.13       56.65      2.70 o
  -5  -2   7       24.30       19.95      1.53 o
  -4  -2   7        1.47        0.59      0.25 o
  -3  -2   7       42.13       47.49      1.86 o
  -2  -2   7        5.73        8.77      0.58 o
  -1  -2   7        2.76        2.07      0.18 o
   0  -2   7      111.66      110.96      2.97 o
   1  -2   7      192.85      200.00      5.65 o
   2  -2   7      117.67      122.46      1.56 o
   3  -2   7        4.24        2.39      0.47 o
   4  -2   7      159.08      162.84      5.63 o
   5  -2   7       78.07       69.02      2.11 o
   6  -2   7      131.89      140.08      2.97 o
   7  -2   7        0.04       -0.24      0.40 o
  -7  -1   7      122.68      120.09      4.13 o
  -6  -1   7      159.99      176.66      7.84 o
  -5  -1   7       76.97       78.20      3.91 o
  -4  -1   7      177.19      194.06      3.65 o
  -3  -1   7      192.97      220.79      2.71 o
  -2  -1   7       25.73       33.72      1.19 o
  -1  -1   7       25.32       23.95      1.56 o
   0  -1   7       28.60       24.19      0.79 o
   1  -1   7       86.23       83.60      0.97 o
   2  -1   7       15.15       15.87      0.55 o
   3  -1   7        0.41        1.52      0.46 o
   4  -1   7      185.65      186.40      3.58 o
   5  -1   7       28.42       35.84      3.37 o
   6  -1   7        9.59        8.05      0.79 o
   7  -1   7       46.62       52.43      2.36 o
  -7   0   7       23.58       18.91      2.48 o
  -6   0   7       83.33       80.73      6.19 o
  -5   0   7        0.23        0.61      0.36 o
  -4   0   7       58.57       56.99      4.35 o
  -3   0   7        1.24        4.71      0.57 o
  -2   0   7      308.05      314.05      3.70 o
  -1   0   7       74.71       64.03      2.08 o
   0   0   7      513.49      461.14      3.60 o
   1   0   7        6.74       13.54      0.81 o
   2   0   7        0.22        0.47      0.10 o
   3   0   7      100.33      112.68      1.47 o
   4   0   7        0.30        0.80      0.25 o
   5   0   7       72.26       65.48      2.50 o
   6   0   7        1.12        0.55      0.34 o
   7   0   7        0.79        0.38      0.36 o
   8   0   7       85.31       89.20      3.62 o
  -7   1   7       21.22       18.37      1.93 o
  -6   1   7      453.65      514.04     10.72 o
  -5   1   7      686.88      743.46     24.49 o
  -4   1   7       30.26       28.36      2.94 o
  -3   1   7        0.94        1.03      0.33 o
  -2   1   7      579.67      648.64     21.17 o
  -1   1   7       20.79       13.23      0.63 o
   0   1   7       33.20       36.92      1.00 o
   1   1   7       91.61      108.31      1.08 o
   2   1   7       39.59       40.79      1.32 o
   3   1   7        7.16        3.74      0.28 o
   4   1   7      150.33      147.21      4.00 o
   5   1   7        1.47        0.11      0.13 o
   6   1   7      153.41      137.93      3.47 o
   7   1   7        4.19        2.33      0.42 o
   8   1   7       20.34       18.45      1.16 o
  -7   2   7       38.06       34.99      1.53 o
  -6   2   7        3.07        2.46      0.66 o
  -5   2   7      147.34      144.88      3.80 o
  -4   2   7       81.47       82.16      2.83 o
  -3   2   7        6.07        2.78      0.50 o
  -2   2   7        6.87        6.84      0.80 o
  -1   2   7      260.36      306.65      4.34 o
   0   2   7      423.05      439.44     18.21 o
   1   2   7      221.73      226.69      2.28 o
   2   2   7      810.57      817.72     11.81 o
   3   2   7      372.83      370.59      3.75 o
   4   2   7       16.69       11.41      0.66 o
   5   2   7       51.58       45.85      1.23 o
   6   2   7       24.48       19.69      1.22 o
   7   2   7       97.40       99.43      2.91 o
   8   2   7       54.62       62.34      1.56 o
  -7   3   7       16.28       15.31      1.21 o
  -6   3   7       81.70       70.96      1.88 o
  -5   3   7       58.14       59.04      3.21 o
  -4   3   7      153.28      157.09      2.80 o
  -3   3   7      343.49      318.43      5.03 o
  -2   3   7      550.43      565.79     17.54 o
  -1   3   7      298.31      269.10      2.64 o
   0   3   7       42.14       35.04      1.18 o
   1   3   7       86.19       71.96      3.60 o
   2   3   7       70.22       70.71      1.77 o
   3   3   7        0.70        2.05      0.55 o
   4   3   7        1.25        2.34      0.33 o
   5   3   7      130.09      136.57      4.99 o
   6   3   7      322.07      312.03      7.36 o
   7   3   7      259.47      248.28      7.66 o
   8   3   7        0.96        0.90      0.29 o
   9   3   7        0.40        0.55      0.31 o
  -6   4   7        9.20        6.85      1.04 o
  -5   4   7       29.98       29.77      2.13 o
  -4   4   7       51.12       45.73      3.26 o
  -3   4   7        0.70        1.50      0.31 o
  -2   4   7        4.26        3.04      0.87 o
  -1   4   7       75.67       70.06      2.55 o
   0   4   7      400.26      425.35      5.33 o
   1   4   7        0.45        0.34      0.33 o
   2   4   7       16.12       20.93      3.34 o
   3   4   7       46.13       36.09      1.03 o
   4   4   7      137.94      133.06      1.68 o
   5   4   7       53.09       44.87      1.17 o
   6   4   7       44.22       43.38      2.22 o
   7   4   7       13.63       12.41      0.84 o
   8   4   7        2.84        3.81      0.54 o
   9   4   7       41.85       49.13      1.45 o
  -6   5   7       17.91       17.36      2.19 o
  -5   5   7       57.73       61.62      3.26 o
  -4   5   7       11.44       10.97      1.49 o
  -3   5   7        0.03        0.44      0.27 o
  -2   5   7      296.99      315.19      3.57 o
  -1   5   7       64.28       67.86      2.13 o
   0   5   7       65.84       56.19      2.57 o
   1   5   7      115.55      108.40      1.85 o
   3   5   7       92.41       83.24      1.22 o
   4   5   7        8.65        8.35      1.23 o
   5   5   7      301.96      289.48      3.93 o
   6   5   7       42.83       37.72      1.53 o
   7   5   7       70.75       68.68      1.53 o
   8   5   7        0.72        1.17      0.45 o
   9   5   7        0.77        1.88      0.51 o
  -5   6   7        0.09        0.21      0.26 o
  -4   6   7       11.07       11.47      1.01 o
  -3   6   7       60.38       59.26      3.15 o
  -2   6   7      237.38      237.18      6.09 o
  -1   6   7      381.13      405.23      6.61 o
   0   6   7      577.18      573.23      6.09 o
   1   6   7       19.54       16.78      0.97 o
   2   6   7       32.70       42.37      3.46 o
   3   6   7       56.31       69.67      4.26 o
   4   6   7       10.89        8.72      1.13 o
   5   6   7       87.60       85.74      3.04 o
   6   6   7      258.64      255.30      9.07 o
   7   6   7       12.63       10.18      0.97 o
   8   6   7        0.03        0.28      0.22 o
   9   6   7        7.41        8.33      0.88 o
  -5   7   7        0.03        0.64      0.60 o
  -4   7   7        0.69        0.73      0.40 o
  -3   7   7       13.27       11.83      0.73 o
  -2   7   7       11.81       11.90      0.85 o
  -1   7   7      145.62      150.33      3.77 o
   0   7   7       30.50       30.43      1.34 o
   1   7   7       21.64       22.70      1.16 o
   2   7   7        1.99        2.49      0.42 o
   3   7   7      613.78      627.87      6.91 o
   4   7   7      226.23      239.39      4.65 o
   5   7   7      150.89      152.16      4.10 o
   6   7   7      161.02      148.93      4.02 o
   7   7   7      256.60      265.64     10.08 o
   8   7   7       19.81       19.07      1.57 o
  -4   8   7       23.64       25.80      1.81 o
  -3   8   7       58.56       68.19      2.78 o
  -2   8   7       78.04       74.88      2.15 o
  -1   8   7       11.39       10.04      0.71 o
   0   8   7       22.05       18.81      1.98 o
   1   8   7       36.92       38.71      2.72 o
   2   8   7        0.39        0.08      0.13 o
   3   8   7      293.94      303.22     13.77 o
   4   8   7       18.66       20.23      2.11 o
   5   8   7        2.64        2.13      0.44 o
   6   8   7        1.38        1.05      0.55 o
   7   8   7        0.59        1.30      0.73 o
   8   8   7       15.22       13.57      1.05 o
  -3   9   7       34.21       40.45      0.86 o
  -2   9   7       89.45       95.78      3.93 o
  -1   9   7       15.31       12.59      0.84 o
   0   9   7       52.82       48.74      1.42 o
   1   9   7      481.51      496.53     11.75 o
   2   9   7       41.44       35.13      2.15 o
   3   9   7      174.03      175.17      4.71 o
   4   9   7      164.65      164.46      4.46 o
   5   9   7      178.66      179.45      8.34 o
   6   9   7        1.22        1.00      0.53 o
   7   9   7        0.00       -0.25      0.56 o
  -2  10   7       21.99       20.60      1.58 o
  -1  10   7       17.51       16.34      0.65 o
   0  10   7        0.52        1.25      0.21 o
   1  10   7        2.22        1.97      0.25 o
   2  10   7       28.87       26.26      1.95 o
   3  10   7        0.32        0.21      0.36 o
   4  10   7       27.04       26.35      2.55 o
   5  10   7       31.04       31.60      3.28 o
   6  10   7       43.38       41.45      3.06 o
   7  10   7        4.30        4.86      1.10 o
   0  11   7       18.68       19.45      1.15 o
   1  11   7       47.16       40.83      2.42 o
   2  11   7      111.61      105.77      2.89 o
   3  11   7       35.48       36.97      3.36 o
   4  11   7       29.44       29.56      9.45 o
   5  11   7       97.30       92.35      4.40 o
  -2  -7   8        1.44        0.80      0.36 o
  -1  -7   8        0.00        0.95      0.35 o
   0  -7   8        5.25        3.35      0.56 o
  -4  -6   8        0.43        0.25      0.50 o
  -3  -6   8        4.14        3.55      0.59 o
  -2  -6   8      101.91      101.37      2.38 o
  -1  -6   8       90.09       87.06      3.40 o
   0  -6   8      202.92      203.28      3.64 o
   1  -6   8       16.39       14.23      1.07 o
   2  -6   8      178.29      191.37      4.75 o
  -5  -5   8        1.23        1.58      0.31 o
  -4  -5   8        9.73        8.74      0.41 o
  -3  -5   8        0.26        0.58      0.21 o
  -2  -5   8        1.41        1.78      0.42 o
  -1  -5   8       73.36       68.70      2.20 o
   0  -5   8       64.11       67.12      1.98 o
   1  -5   8        1.98        1.61      0.26 o
   2  -5   8       60.84       56.07      1.31 o
   3  -5   8       98.88      106.49      3.06 o
   4  -5   8        3.68        4.69      0.67 o
  -6  -4   8        0.08        0.17      0.29 o
  -5  -4   8        0.11        0.44      0.25 o
  -4  -4   8       51.25       54.82      2.11 o
  -3  -4   8       14.74       15.42      0.79 o
  -2  -4   8       62.00       62.17      2.50 o
  -1  -4   8       82.51       77.26      2.42 o
   0  -4   8      104.04      107.01      7.94 o
   1  -4   8        9.79       11.19      1.25 o
   2  -4   8        4.91        5.19      0.39 o
   3  -4   8       76.67       86.51      3.53 o
   4  -4   8       65.01       68.13      3.82 o
   5  -4   8        2.49        2.82      1.00 o
  -6  -3   8       14.88       11.91      0.82 o
  -5  -3   8       99.65      104.90      3.34 o
  -4  -3   8       88.67       91.49      2.79 o
  -3  -3   8      105.63      117.36      2.98 o
  -2  -3   8       42.46       42.12      2.76 o
  -1  -3   8      102.13       98.63      5.84 o
   0  -3   8       27.55       25.93      1.28 o
   1  -3   8        7.29        8.72      0.51 o
   2  -3   8        7.09        7.44      0.57 o
   3  -3   8      403.75      382.56     26.23 o
   4  -3   8       30.15       28.36      2.03 o
   5  -3   8        1.54        1.64      0.35 o
   6  -3   8        2.46        3.57      0.59 o
  -7  -2   8        1.45        3.08      1.17 o
  -6  -2   8        5.98        5.94      0.89 o
  -5  -2   8        3.02        2.94      0.44 o
  -4  -2   8       44.12       41.51      2.05 o
  -3  -2   8       33.03       33.95      1.43 o
  -2  -2   8       37.40       38.27      2.52 o
  -1  -2   8        6.93        6.00      0.86 o
   0  -2   8        2.94        1.63      0.20 o
   1  -2   8       19.49       16.12      1.12 o
   2  -2   8      134.49      131.82      2.94 o
   3  -2   8        3.47        2.62      0.41 o
   4  -2   8      240.83      252.55      6.13 o
   5  -2   8        1.20        1.21      0.34 o
   6  -2   8       10.75       10.69      0.82 o
  -7  -1   8      207.84      185.21      7.14 o
  -6  -1   8      397.96      418.74     11.15 o
  -5  -1   8        2.26        2.51      0.72 o
  -4  -1   8       15.10       16.44      0.91 o
  -3  -1   8      384.98      449.50      5.05 o
  -2  -1   8      144.88      168.18      2.52 o
  -1  -1   8       29.21       33.76      1.82 o
   0  -1   8      156.01      165.24      2.37 o
   1  -1   8      127.03      123.77      1.58 o
   2  -1   8      258.58      244.06      2.78 o
   3  -1   8        9.88        8.34      0.75 o
   4  -1   8      149.78      150.70      5.18 o
   5  -1   8      199.76      198.60      4.92 o
   6  -1   8        0.61        0.33      0.31 o
   7  -1   8       97.11       97.33      3.08 o
  -7   0   8        1.56        2.06      0.87 o
  -6   0   8        3.79        3.11      0.52 o
  -5   0   8      106.27      111.63      5.43 o
  -4   0   8       80.52       83.72      3.47 o
  -3   0   8       23.51       22.64      1.39 o
  -2   0   8      103.94      110.64      1.74 o
  -1   0   8      564.64      601.35     11.04 o
   0   0   8       74.70       70.53      1.85 o
   1   0   8      369.31      402.57      9.10 o
   2   0   8      199.84      202.03      4.87 o
   3   0   8      211.05      209.52      3.47 o
   4   0   8       15.30       13.21      1.10 o
   5   0   8        4.41        2.50      0.42 o
   6   0   8       38.97       35.45      2.45 o
   7   0   8       95.63      106.14      2.47 o
  -7   1   8        9.67        7.64      1.20 o
  -6   1   8        2.77        3.29      0.89 o
  -5   1   8      319.20      340.28      8.96 o
  -4   1   8       31.49       28.78      3.18 o
  -3   1   8      102.70      109.73      4.44 o
  -2   1   8       65.19       50.47      1.72 o
  -1   1   8     1067.31     1165.53     17.01 o
   0   1   8       15.52       16.47      0.74 o
   1   1   8      239.53      228.30      2.66 o
   2   1   8      193.02      186.36      1.75 o
   3   1   8       14.07       13.74      0.90 o
   4   1   8      300.35      294.11      3.35 o
   5   1   8      135.01      125.45      3.15 o
   6   1   8      163.54      144.38      2.77 o
   7   1   8       19.63       22.90      0.68 o
   8   1   8       14.83       21.31      2.25 o
  -7   2   8        0.35        0.42      0.44 o
  -6   2   8        0.01        0.41      0.52 o
  -5   2   8        0.09        0.84      0.48 o
  -4   2   8        2.88        2.36      0.44 o
  -3   2   8        0.00       -0.46      0.31 o
  -2   2   8        1.78        1.62      0.33 o
  -1   2   8        1.80        3.17      0.42 o
   0   2   8       20.85       17.73      1.04 o
   1   2   8      218.50      201.09      3.37 o
   2   2   8        4.99        8.42      0.38 o
   3   2   8        1.47        0.98      0.14 o
   4   2   8       86.18       98.23      1.32 o
   5   2   8      114.15      103.67      2.43 o
   6   2   8       81.78       76.15      1.69 o
   7   2   8       26.45       27.82      1.97 o
   8   2   8       37.75       42.50      1.46 o
  -6   3   8        7.58        5.88      0.73 o
  -5   3   8        1.49        2.18      0.62 o
  -4   3   8       56.24       49.92      1.97 o
  -3   3   8      189.59      184.70      3.08 o
  -2   3   8       94.11       96.09      1.99 o
  -1   3   8       13.18       12.33      0.81 o
   0   3   8       10.41        3.34      0.44 o
   1   3   8       88.12       79.91      1.70 o
   2   3   8        1.50        2.62      0.41 o
   3   3   8       59.64       62.37      1.97 o
   4   3   8      158.13      144.59      1.81 o
   5   3   8       10.21       14.79      1.03 o
   6   3   8        0.09        0.24      0.34 o
   7   3   8        7.08        6.21      0.91 o
   8   3   8        5.03        7.60      0.61 o
  -6   4   8        1.59        0.60      0.38 o
  -5   4   8        0.95        1.23      0.54 o
  -4   4   8        0.00       -0.27      0.27 o
  -3   4   8      157.16      151.32      3.29 o
  -2   4   8       24.97       24.93      1.37 o
  -1   4   8      286.39      285.19      3.18 o
   0   4   8      144.05      144.25      3.16 o
   1   4   8      222.60      212.55      3.63 o
   2   4   8      382.69      422.14      6.50 o
   3   4   8       36.46       35.37      2.10 o
   4   4   8      325.14      305.99      3.40 o
   5   4   8        0.23        0.12      0.21 o
   6   4   8        0.99        0.09      0.18 o
   7   4   8       97.38      107.69      3.01 o
   8   4   8        8.77        8.07      0.53 o
  -6   5   8        6.04        5.14      0.62 o
  -5   5   8       28.76       32.11      1.48 o
  -4   5   8        4.29        3.77      0.62 o
  -3   5   8       55.52       51.71      2.64 o
  -2   5   8       69.58       71.12      1.72 o
  -1   5   8       12.69       16.45      0.93 o
   0   5   8       13.36       13.88      0.52 o
   1   5   8      201.26      223.84      3.79 o
   3   5   8      864.56      911.62      9.88 o
   4   5   8      310.70      304.13      6.72 o
   5   5   8      456.69      408.77      4.50 o
   6   5   8      323.42      295.91      6.14 o
   7   5   8      147.68      137.93      3.79 o
   8   5   8       33.29       36.94      1.40 o
  -5   6   8       26.97       26.55      2.02 o
  -4   6   8       38.41       46.19      2.18 o
  -3   6   8       17.85       13.54      1.00 o
  -2   6   8       19.72       18.35      1.01 o
  -1   6   8      266.26      259.57      3.29 o
   0   6   8       46.93       41.94      2.46 o
   1   6   8        5.18        6.79      0.69 o
   2   6   8        2.27        4.82      0.39 o
   3   6   8       72.71       77.99      4.83 o
   4   6   8       28.99       29.97      4.37 o
   5   6   8       71.98       67.07      1.73 o
   6   6   8       86.46       85.47      6.62 o
   7   6   8        0.81        1.10      0.33 o
   8   6   8      130.67      141.86      2.71 o
  -4   7   8      128.94      155.18      4.11 o
  -3   7   8      180.32      215.65      5.85 o
  -2   7   8       21.96       23.09      1.10 o
  -1   7   8      101.94       93.88      2.35 o
   0   7   8      604.28      587.59      6.21 o
   1   7   8       95.24       90.12      3.00 o
   2   7   8        0.15        0.60      0.35 o
   3   7   8      507.67      532.91     11.96 o
   4   7   8      626.27      640.30     21.24 o
   5   7   8      115.96      113.93      3.01 o
   6   7   8        1.81        1.11      0.71 o
   7   7   8        0.69        0.46      0.24 o
   8   7   8        5.46        5.68      0.46 o
  -4   8   8        7.52        5.64      0.67 o
  -3   8   8       20.84       20.13      1.34 o
  -2   8   8      175.60      181.96      4.91 o
  -1   8   8        9.91       10.97      0.74 o
   0   8   8       26.86       26.52      1.91 o
   1   8   8        3.09        3.62      0.60 o
   2   8   8        0.35        0.43      0.28 o
   3   8   8      235.72      222.34      5.46 o
   4   8   8       57.52       58.18      5.54 o
   5   8   8       31.10       33.78      3.79 o
   6   8   8        1.23        2.09      0.44 o
   7   8   8       45.63       42.92      4.57 o
   8   8   8       62.84       59.39      1.86 o
  -3   9   8        6.80        6.60      0.37 o
  -2   9   8        0.00        0.24      0.17 o
  -1   9   8       18.79       19.68      0.54 o
   0   9   8      121.92      110.86      4.09 o
   1   9   8      236.38      229.82      6.00 o
   2   9   8      128.43      120.72      3.14 o
   3   9   8      188.03      189.17      8.71 o
   4   9   8      175.13      158.35      7.23 o
   5   9   8      111.54      110.69      4.99 o
   6   9   8       16.53       15.87      1.02 o
   7   9   8        0.03        0.67      0.61 o
  -1  10   8        3.76        2.34      0.36 o
   0  10   8        0.08        0.53      0.20 o
   1  10   8       94.05       83.41      3.07 o
   2  10   8        5.43        4.52      0.39 o
   3  10   8        7.03        5.80      0.81 o
   4  10   8      199.60      211.19      4.50 o
   5  10   8      286.84      301.59     90.15 o
   6  10   8       37.02       42.83      1.67 o
   0  11   8        9.24        8.42      1.90 o
   1  11   8        6.77        5.15      0.77 o
   2  11   8        0.72        0.49      0.18 o
   3  11   8       25.51       28.35      2.50 o
   4  11   8        3.69        4.30      0.73 o
   5  11   8       13.74       14.07      1.26 o
  -3  -6   9        1.77        0.76      1.32 o
  -2  -6   9       21.91       22.82      1.03 o
  -1  -6   9        0.52        1.18      0.63 o
   0  -6   9       79.99       83.46      1.61 o
   1  -6   9       37.07       35.97      3.59 o
  -4  -5   9        3.69        1.98      0.51 o
  -3  -5   9        5.91        5.10      0.83 o
  -2  -5   9       19.51       16.18      1.51 o
  -1  -5   9       19.39       17.32      0.78 o
   0  -5   9       18.65       19.31      0.71 o
   1  -5   9        0.77        1.03      0.34 o
   2  -5   9       75.63       74.26      2.37 o
   3  -5   9       28.08       27.67      1.63 o
  -5  -4   9       12.84       12.39      0.75 o
  -4  -4   9        0.01        0.27      0.66 o
  -3  -4   9        6.92        5.92      1.38 o
  -2  -4   9        5.01        4.62      0.44 o
  -1  -4   9        8.15        7.54      0.75 o
   0  -4   9        0.06        0.16      0.27 o
   1  -4   9       27.76       27.79      2.34 o
   2  -4   9        0.33        0.43      0.19 o
   3  -4   9       10.59        9.44      0.79 o
   4  -4   9        4.88        4.75      0.52 o
  -6  -3   9        3.47        3.14      0.64 o
  -5  -3   9       35.80       35.48      1.00 o
  -4  -3   9       78.78       85.19      1.64 o
  -3  -3   9       10.27        8.98      0.60 o
  -2  -3   9       20.07       20.61      1.24 o
  -1  -3   9       13.61       15.79      1.85 o
   0  -3   9       37.40       37.30      2.08 o
   1  -3   9      315.71      319.97      5.37 o
   2  -3   9       22.53       21.61      2.06 o
   3  -3   9       18.30       17.21      1.37 o
   4  -3   9       88.32       81.64      2.11 o
   5  -3   9       25.15       25.10      1.29 o
  -6  -2   9       39.74       40.18      1.33 o
  -5  -2   9        1.73        2.06      0.47 o
  -4  -2   9       17.19       15.72      2.11 o
  -3  -2   9       26.12       30.62      1.56 o
  -2  -2   9       50.94       52.64      1.54 o
  -1  -2   9      265.90      280.52      5.45 o
   0  -2   9       38.34       37.02      1.39 o
   1  -2   9        3.66        3.69      0.34 o
   2  -2   9       17.78       18.84      1.85 o
   3  -2   9        0.69        1.07      0.30 o
   4  -2   9      125.26      117.80      4.59 o
   5  -2   9        9.39       10.26      0.77 o
   6  -2   9       75.51       84.40      2.02 o
  -6  -1   9       61.16       57.25      3.31 o
  -5  -1   9       10.76       10.70      1.11 o
  -4  -1   9        0.42        0.56      0.25 o
  -3  -1   9        3.06        3.14      1.15 o
  -2  -1   9      275.82      322.01      3.78 o
  -1  -1   9        4.56        4.87      0.33 o
   0  -1   9        2.49        1.98      0.23 o
   1  -1   9       49.90       43.95      0.99 o
   2  -1   9       15.58       14.43      1.74 o
   3  -1   9        6.08        4.86      0.53 o
   4  -1   9      211.84      212.77      5.21 o
   5  -1   9       17.20       11.56      1.01 o
   6  -1   9        0.05        0.88      0.45 o
   7  -1   9        0.52        2.02      0.86 o
  -6   0   9       24.29       25.25      2.60 o
  -5   0   9        4.90        4.83      0.58 o
  -4   0   9      230.53      238.28      4.37 o
  -3   0   9       23.05       26.40      1.40 o
  -2   0   9      110.12      104.65      2.82 o
  -1   0   9      162.54      172.72      7.32 o
   0   0   9      131.04      133.04      1.70 o
   1   0   9       52.50       47.80      1.70 o
   2   0   9        0.10        0.71      0.49 o
   3   0   9       12.50       10.53      0.86 o
   4   0   9      114.76      107.06      3.79 o
   5   0   9        0.00        0.86      0.48 o
   6   0   9       79.09       80.59      2.52 o
   7   0   9       31.57       31.82      9.90 o
  -6   1   9        7.65        9.23      1.02 o
  -5   1   9        0.14        1.55      0.55 o
  -4   1   9        6.27        7.82      0.62 o
  -3   1   9      172.30      171.75      4.39 o
  -2   1   9        0.66       -0.07      0.31 o
  -1   1   9       65.12       71.44      2.45 o
   0   1   9       26.03       22.80      1.22 o
   1   1   9      253.85      254.43      3.37 o
   2   1   9       20.54       20.64      1.58 o
   3   1   9        1.05        1.62      0.17 o
   4   1   9        5.36        3.39      0.60 o
   5   1   9        0.51        0.72      0.20 o
   6   1   9        0.26        1.33      0.41 o
   7   1   9        2.02        3.28      0.59 o
  -6   2   9       22.82       19.87      1.21 o
  -5   2   9       14.04       14.55      1.31 o
  -4   2   9        8.74        9.92      0.70 o
  -3   2   9      123.70      118.60      2.97 o
  -2   2   9      353.84      379.12      4.31 o
  -1   2   9       66.63       81.63      3.66 o
   0   2   9       49.65       52.72      2.48 o
   1   2   9      222.34      212.62      2.67 o
   2   2   9      346.01      347.79      6.38 o
   3   2   9      236.94      242.09      4.24 o
   4   2   9        1.04        0.45      0.24 o
   5   2   9        0.41        0.30      0.23 o
   6   2   9        0.38        0.71      0.21 o
   7   2   9       16.62       16.23      0.94 o
   8   2   9       73.49       76.56      2.72 o
  -6   3   9        6.12        3.38      0.69 o
  -5   3   9        0.13        0.33      0.41 o
  -4   3   9        0.02        0.15      0.27 o
  -3   3   9       21.72       20.02      1.52 o
  -2   3   9       25.52       23.97      1.83 o
  -1   3   9        7.73       10.67      0.88 o
   0   3   9       10.91        9.18      1.05 o
   1   3   9      371.14      395.65      4.35 o
   2   3   9       75.11       75.83      2.41 o
   3   3   9      792.86      770.17      8.23 o
   4   3   9     1047.73     1051.75     25.58 o
   5   3   9     1146.54     1066.40     31.37 o
   6   3   9       38.76       30.50      1.28 o
   7   3   9        5.65        4.98      0.52 o
   8   3   9      129.03      147.49      4.11 o
  -6   4   9        0.23        0.41      0.50 o
  -5   4   9       56.01       64.32      3.57 o
  -4   4   9       17.31       15.28      1.95 o
  -3   4   9       94.98       94.93      2.71 o
  -2   4   9      134.70      117.33      2.72 o
  -1   4   9       80.23       70.46      2.99 o
   0   4   9       43.87       47.87      2.31 o
   1   4   9        6.74        5.49      0.80 o
   2   4   9       23.54       20.93      3.93 o
   3   4   9       19.97       25.67      1.74 o
   4   4   9      197.34      203.60      2.36 o
   5   4   9       10.23        9.46      0.65 o
   6   4   9        2.13        2.00      0.29 o
   7   4   9        5.86        7.54      1.04 o
   8   4   9        0.96        1.99      0.32 o
  -5   5   9       93.82      115.19      3.21 o
  -4   5   9      114.77      140.66      3.91 o
  -3   5   9       39.10       35.49      1.56 o
  -2   5   9       97.50       91.10      2.32 o
  -1   5   9       62.83       46.02      1.15 o
   0   5   9       44.57       45.19      1.70 o
   1   5   9       23.89       25.04      1.39 o
   2   5   9     1345.69     1476.20     80.42 o
   3   5   9      234.72      226.14      5.22 o
   4   5   9      231.15      205.79      3.93 o
   5   5   9       34.90       25.58      1.05 o
   6   5   9       64.14       48.00      1.96 o
   7   5   9        0.19        0.54      0.65 o
   8   5   9       24.86       28.69      1.64 o
  -5   6   9        0.52        0.67      0.48 o
  -4   6   9       69.67       77.81      1.73 o
  -3   6   9      118.64      127.75      3.51 o
  -2   6   9        0.14        0.30      0.20 o
  -1   6   9       51.12       49.56      2.92 o
   0   6   9       79.05       67.29      2.36 o
   1   6   9       29.78       36.06      1.45 o
   2   6   9        0.30        0.41      0.27 o
   3   6   9      225.67      219.98      2.71 o
   4   6   9       46.02       46.83      3.35 o
   5   6   9        0.88        0.56      0.46 o
   6   6   9       15.85       12.45      0.79 o
   7   6   9      120.37      119.23      3.50 o
   8   6   9      193.35      207.05      3.81 o
  -4   7   9       10.15       11.35      0.90 o
  -3   7   9        8.95        7.74      0.46 o
  -2   7   9        2.80        2.27      0.42 o
  -1   7   9      208.10      197.06      3.42 o
   0   7   9       94.55       76.75      4.38 o
   1   7   9       44.43       41.77      2.40 o
   2   7   9      130.15      115.48     10.26 o
   3   7   9      725.79      707.71     16.45 o
   4   7   9       24.68       19.84      1.99 o
   5   7   9       65.65       61.53      2.62 o
   6   7   9        3.01        2.58      0.32 o
   7   7   9        0.40        0.69      0.43 o
   8   7   9       86.61       92.45      2.44 o
  -3   8   9       39.10       46.65      1.34 o
  -2   8   9       12.47       10.04      1.56 o
  -1   8   9       71.85       78.63      3.62 o
   0   8   9      248.15      219.51     16.63 o
   1   8   9       11.27        7.06      0.97 o
   2   8   9       66.33       70.62      4.14 o
   3   8   9       50.98       55.04      2.30 o
   4   8   9      287.74      309.81      8.07 o
   5   8   9        0.51        0.91      0.32 o
   6   8   9       16.85       18.76      1.03 o
   7   8   9        7.04        8.46      1.12 o
  -2   9   9        0.00        0.18      0.08 o
  -1   9   9       81.79       84.93      1.63 o
   0   9   9        9.16        6.49      0.39 o
   1   9   9      124.76      126.62      5.02 o
   2   9   9       89.10      100.04      4.03 o
   3   9   9        0.39        0.94      0.50 o
   4   9   9       51.86       61.66      4.83 o
   5   9   9       20.62       20.51      1.86 o
   6   9   9        9.65        9.08      1.06 o
   7   9   9      100.56      104.84      2.66 o
  -1  10   9        0.00        0.07      0.30 o
   0  10   9        0.36        0.84      0.45 o
   1  10   9       15.14        7.84      1.13 o
   2  10   9        0.08        0.30      0.23 o
   3  10   9        5.72        4.29      0.46 o
   4  10   9        9.07        7.75      0.88 o
   5  10   9       53.77       54.35      4.13 o
   6  10   9        0.91        0.39      0.75 o
   1  11   9        1.31        1.97      0.71 o
   2  11   9        0.03        0.15      0.32 o
   3  11   9       14.55       16.98      2.17 o
   4  11   9       36.07       43.64      2.53 o
  -3  -5  10       12.87       12.05      1.00 o
  -2  -5  10        4.91        6.09      1.34 o
  -1  -5  10       12.45       14.22      0.76 o
   0  -5  10       33.50       30.45      2.93 o
   1  -5  10        0.12        0.27      0.22 o
  -4  -4  10       46.75       51.41      1.54 o
  -3  -4  10       43.53       41.03      2.54 o
  -2  -4  10      175.57      180.53      3.12 o
  -1  -4  10       43.14       38.14      1.73 o
   0  -4  10       10.08        7.89      0.62 o
   1  -4  10       17.58       17.21      0.78 o
   2  -4  10       20.11       19.79      1.18 o
   3  -4  10        0.01        0.52      0.39 o
  -5  -3  10       20.42       19.82      1.40 o
  -4  -3  10        8.89        9.21      0.92 o
  -3  -3  10       41.60       45.07      1.64 o
  -2  -3  10        4.58        4.38      0.40 o
  -1  -3  10       11.74       10.41      0.85 o
   0  -3  10        5.45        5.77      0.49 o
   1  -3  10      129.84      124.85      3.40 o
   2  -3  10        9.48        8.05      1.08 o
   3  -3  10      100.50       97.86      2.30 o
   4  -3  10       27.55       26.13      1.93 o
  -5  -2  10       86.40       85.61      2.16 o
  -4  -2  10       55.95       62.61      1.98 o
  -3  -2  10        3.63        3.04      0.54 o
  -2  -2  10       28.48       28.76      1.52 o
  -1  -2  10       66.95       67.06      1.39 o
   0  -2  10       57.67       58.38      2.16 o
   1  -2  10       16.08       16.22      1.13 o
   2  -2  10      101.03       99.84      1.86 o
   3  -2  10       62.77       59.88      3.16 o
   4  -2  10       30.37       32.78      1.05 o
   5  -2  10       63.05       62.70      2.01 o
  -6  -1  10       13.46       16.59      1.95 o
  -5  -1  10        0.61        0.91      0.32 o
  -4  -1  10        0.23        0.45      0.28 o
  -3  -1  10        0.51        1.01      0.32 o
  -2  -1  10       60.53       57.16      2.41 o
  -1  -1  10        9.45        9.72      0.54 o
   0  -1  10        1.38        1.54      0.19 o
   1  -1  10        0.60        0.97      0.15 o
   2  -1  10       57.33       59.49      3.15 o
   3  -1  10       24.19       20.78      1.33 o
   4  -1  10       19.34       17.66      1.87 o
   5  -1  10       21.20       20.48      0.92 o
   6  -1  10       45.13       52.39      1.47 o
  -6   0  10       20.32       18.87      2.09 o
  -5   0  10        7.29        7.60      0.56 o
  -4   0  10        5.21        3.96      0.46 o
  -3   0  10      234.32      253.70      5.68 o
  -2   0  10      161.25      167.11      4.45 o
  -1   0  10        0.04        0.42      0.22 o
   0   0  10       83.18       89.25      1.79 o
   1   0  10       17.76       15.32      0.88 o
   2   0  10      115.12      111.60      2.80 o
   3   0  10        2.61        2.54      0.35 o
   4   0  10       40.63       38.48      2.92 o
   5   0  10       28.23       29.48      2.06 o
   6   0  10        0.20        0.09      0.27 o
  -6   1  10        6.61        4.73      0.91 o
  -5   1  10       26.49       30.07      1.12 o
  -4   1  10        1.22        2.07      0.41 o
  -3   1  10      139.44      131.74      2.69 o
  -2   1  10        0.02        0.07      0.28 o
  -1   1  10       21.77       22.70      2.42 o
   0   1  10       72.23       77.33      1.89 o
   2   1  10      558.51      550.21     15.25 o
   3   1  10      452.68      421.21      9.76 o
   4   1  10      646.79      597.03     13.41 o
   5   1  10        3.75        5.04      0.53 o
   6   1  10       16.83       17.53      1.37 o
   7   1  10       81.83       90.36      2.69 o
  -6   2  10       29.57       27.92      1.21 o
  -5   2  10        1.71        2.02      0.61 o
  -4   2  10       21.66       20.61      1.58 o
  -3   2  10      392.63      375.99     16.29 o
  -2   2  10       57.07       51.02      2.08 o
  -1   2  10       37.35       30.70      1.83 o
   0   2  10      121.62      111.35      2.47 o
   1   2  10        0.02        0.34      0.10 o
   2   2  10      560.91      557.56      9.90 o
   3   2  10      100.39      103.32      2.39 o
   4   2  10       21.58       18.65      0.78 o
   5   2  10       12.11       10.97      1.00 o
   6   2  10       39.87       43.30      2.08 o
   7   2  10        0.27        0.69      0.26 o
  -5   3  10       52.46       60.21      1.40 o
  -4   3  10       11.25        8.78      0.92 o
  -3   3  10       25.53       22.84      1.47 o
  -2   3  10      110.82      100.84      3.67 o
  -1   3  10       63.01       60.59      2.18 o
   0   3  10       45.55       38.20      1.58 o
   1   3  10      935.75      961.13     10.06 o
   2   3  10      564.43      562.92      6.05 o
   3   3  10      115.66      107.08      1.99 o
   4   3  10       31.50       37.94      2.42 o
   5   3  10       13.86        6.53      0.57 o
   6   3  10        0.58        0.72      0.31 o
   7   3  10       30.69       24.64      1.34 o
   8   3  10      172.56      205.08      2.42 o
  -5   4  10       32.45       34.74      2.94 o
  -4   4  10        7.39        5.78      0.66 o
  -3   4  10       49.23       47.39      1.84 o
  -2   4  10      124.29      128.55      3.35 o
   0   4  10        0.46        0.52      0.44 o
   1   4  10       24.69       19.76      1.05 o
   3   4  10       47.10       44.87      1.05 o
   4   4  10        6.75        6.33      0.62 o
   5   4  10        0.21        0.90      0.21 o
   6   4  10       28.26       23.46      1.18 o
   7   4  10       70.53       75.53      2.79 o
   8   4  10        5.29        4.58      0.39 o
  -5   5  10        0.62        1.16      0.93 o
  -4   5  10        0.27       -0.16      0.22 o
  -3   5  10       11.22        9.57      0.83 o
  -2   5  10      262.80      248.97      4.28 o
  -1   5  10      535.76      523.18     12.30 o
   0   5  10       13.22       13.20      1.19 o
   1   5  10        4.92        2.89      0.47 o
   3   5  10      116.18      106.60      2.47 o
   4   5  10      188.39      189.06      6.43 o
   5   5  10      138.34      143.74      5.08 o
   6   5  10       12.61       14.17      0.88 o
   7   5  10      148.13      155.79      2.21 o
   8   5  10       54.90       57.84      1.23 o
  -4   6  10       49.06       62.95      1.75 o
  -3   6  10        0.27        0.64      0.25 o
  -2   6  10        0.99        1.29      0.20 o
  -1   6  10      142.72      118.07      5.14 o
   0   6  10      242.28      220.10      7.49 o
   1   6  10       33.56       26.45      2.55 o
   2   6  10      119.90      132.49      3.65 o
   3   6  10      160.31      157.83      4.13 o
   4   6  10      121.31      132.34      4.66 o
   5   6  10        0.11        0.24      0.11 o
   6   6  10       54.69       60.88      3.73 o
   7   6  10       59.02       55.89      1.90 o
   8   6  10      103.41      109.10      3.36 o
  -4   7  10       11.33        9.93      0.88 o
  -3   7  10        0.92        0.89      0.25 o
  -2   7  10       66.20       67.61      1.31 o
  -1   7  10       12.48        9.76      0.94 o
   0   7  10        1.74        1.59      0.58 o
   1   7  10       18.68       25.46      2.53 o
   2   7  10       66.70       53.70      5.26 o
   3   7  10       36.56       28.66      1.85 o
   4   7  10        1.01        1.05      0.45 o
   5   7  10      134.44      130.25      5.15 o
   6   7  10       88.14       87.19      2.38 o
   7   7  10        1.08        0.93      0.81 o
  -3   8  10        0.78        1.32      0.41 o
  -2   8  10       20.98       22.64      1.30 o
  -1   8  10       39.77       33.18      1.00 o
   0   8  10       10.64        5.15      0.82 o
   1   8  10       10.65       11.42      1.10 o
   2   8  10       21.87       19.75      4.56 o
   3   8  10        8.04        9.28      2.15 o
   4   8  10      101.70      104.62      4.31 o
   5   8  10       16.23       15.31      1.14 o
   6   8  10        7.34        8.23      0.75 o
   7   8  10        0.29        1.14      0.83 o
  -2   9  10        1.79        2.02      0.82 o
  -1   9  10        0.03        0.43      0.31 o
   0   9  10       10.74        9.50      0.69 o
   1   9  10       99.86       97.79      2.59 o
   2   9  10       14.86       13.04      0.96 o
   3   9  10        5.65        4.11      0.40 o
   4   9  10        8.98       10.07      0.93 o
   5   9  10       27.37       31.71      2.91 o
   6   9  10        9.79       11.36      1.09 o
   0  10  10       76.13       81.63      1.79 o
   1  10  10       34.03       33.81      2.32 o
   2  10  10       12.34       12.51      1.53 o
   3  10  10       81.63       82.84      2.03 o
   4  10  10       47.58       50.67      4.00 o
   5  10  10       47.41       48.01      3.95 o
   6  10  10        5.36        5.28      1.47 o
   2  11  10      121.20      131.18      3.91 o
   3  11  10       86.04       89.39      7.12 o
  -2  -4  11       48.59       43.65      4.15 o
  -1  -4  11        3.14        4.05      0.65 o
   0  -4  11        5.64        5.65      0.48 o
   1  -4  11       19.79       18.11      2.50 o
  -4  -3  11        0.12        0.71      0.26 o
  -3  -3  11        4.08        3.78      0.76 o
  -2  -3  11       11.12        9.33      0.71 o
  -1  -3  11       14.83       14.30      0.79 o
   0  -3  11        3.10        3.08      0.30 o
   1  -3  11        3.01        3.07      0.70 o
   2  -3  11        3.53        2.84      0.34 o
   3  -3  11       95.90      103.78      2.19 o
  -4  -2  11       17.04       17.19      2.26 o
  -3  -2  11        8.22        6.71      0.63 o
  -2  -2  11        2.44        2.11      0.30 o
  -1  -2  11       92.69       96.83      2.39 o
   0  -2  11      100.90       98.63      2.28 o
   1  -2  11       11.15       11.07      0.78 o
   2  -2  11       27.45       27.55      0.83 o
   3  -2  11       74.33       80.26      2.27 o
   4  -2  11        3.30        3.14      0.51 o
  -5  -1  11        0.00        0.99      0.51 o
  -4  -1  11       23.66       18.59      1.39 o
  -3  -1  11        3.34        3.05      1.06 o
  -2  -1  11       28.36       24.32      2.23 o
  -1  -1  11      118.83      114.26      2.62 o
   0  -1  11       51.76       52.14      2.28 o
   1  -1  11       29.35       28.63      1.50 o
   2  -1  11      521.18      518.11      3.05 o
   3  -1  11      269.79      271.71     10.16 o
   4  -1  11        7.48        8.67      0.78 o
   5  -1  11        0.99        1.25      0.43 o
  -5   0  11       40.33       37.10      1.16 o
  -4   0  11      323.03      343.54      7.53 o
  -3   0  11      186.25      186.13      5.31 o
  -2   0  11        7.06        6.12      0.53 o
  -1   0  11       45.24       41.22      2.21 o
   0   0  11        2.51        2.16      0.20 o
   1   0  11       59.73       58.45      2.38 o
   2   0  11       11.63       12.14      1.28 o
   3   0  11       25.74       24.15      1.91 o
   4   0  11       82.22       94.77      3.70 o
   5   0  11       30.65       29.05      2.48 o
   6   0  11       14.97       14.19      0.79 o
  -5   1  11        4.67        5.10      1.39 o
  -4   1  11        1.33        1.65      0.41 o
  -3   1  11        5.06        4.08      0.51 o
  -2   1  11       51.60       46.14      2.50 o
  -1   1  11      345.33      332.54      7.87 o
   0   1  11      853.63      863.90     28.36 o
   1   1  11      493.63      527.99     59.03 o
   2   1  11      190.92      193.27      4.62 o
   3   1  11        6.88        9.47      1.21 o
   4   1  11       15.71       10.56      1.15 o
   5   1  11        2.83        2.04      0.32 o
   6   1  11        3.23        2.62      0.45 o
  -5   2  11        6.17        5.84      0.66 o
  -4   2  11       10.45       10.03      0.82 o
  -3   2  11      228.17      236.48      8.90 o
  -2   2  11       68.46       66.42      2.02 o
  -1   2  11       10.03        8.01      0.68 o
   0   2  11       92.15       82.84      2.06 o
   1   2  11      226.09      218.44     12.22 o
   2   2  11        4.06        4.04      0.57 o
   3   2  11        0.73        1.29      0.15 o
   4   2  11      151.53      144.39      3.64 o
   5   2  11       14.85       12.45      0.82 o
   6   2  11        1.12        1.02      0.24 o
   7   2  11        6.12        6.44      0.53 o
  -5   3  11        0.62        0.88      0.37 o
  -4   3  11       24.82       19.07      1.30 o
  -3   3  11      288.95      270.29     10.11 o
  -2   3  11      169.01      163.05      4.29 o
  -1   3  11        0.58        0.82      0.45 o
   0   3  11      174.15      166.79      5.77 o
   1   3  11     1337.20     1328.13     63.41 o
   2   3  11      147.85      138.79      4.30 o
   3   3  11       12.44       11.29      1.23 o
   4   3  11       10.82       11.62      0.76 o
   5   3  11       37.74       45.08      1.32 o
   6   3  11       41.66       43.40      3.33 o
   7   3  11        0.41        1.32      0.27 o
  -5   4  11       47.62       52.52      2.89 o
  -4   4  11       19.77       18.77      0.90 o
  -3   4  11        2.73        3.77      0.47 o
  -2   4  11       56.74       45.94      1.78 o
  -1   4  11      131.27      108.53      2.74 o
   0   4  11       64.00       56.66      2.21 o
   1   4  11      143.72      150.11      6.25 o
   2   4  11       45.05       42.16      1.65 o
   3   4  11        3.41        3.41      0.47 o
   4   4  11        2.20        2.32      0.19 o
   5   4  11        4.78        1.66      0.27 o
   6   4  11      109.25      104.83      5.57 o
   7   4  11       73.46       79.53      1.76 o
  -4   5  11        0.61        0.35      0.17 o
  -3   5  11        2.86        3.02      0.40 o
  -2   5  11       29.46       24.25      1.34 o
  -1   5  11       14.49       14.65      1.09 o
   0   5  11        7.29        5.02      0.67 o
   1   5  11        0.00        1.51      0.64 o
   2   5  11       48.27       37.30      5.47 o
   3   5  11       11.02       14.72      1.33 o
   4   5  11       18.12       16.38      1.11 o
   5   5  11      155.21      148.65      5.72 o
   6   5  11        1.97        1.21      0.39 o
   7   5  11       66.59       66.17      3.45 o
  -4   6  11        0.22        0.15      0.24 o
  -3   6  11        5.26        4.42      0.52 o
  -2   6  11        2.57        1.99      0.46 o
  -1   6  11        0.07       -0.08      0.43 o
   0   6  11      154.32      155.73      4.06 o
   1   6  11        1.03        2.19      0.74 o
   3   6  11      127.09      129.39      2.41 o
   4   6  11       43.52       44.24      1.67 o
   5   6  11       27.80       30.67      2.28 o
   6   6  11      134.18      144.42      3.23 o
   7   6  11        8.29        7.03      0.91 o
  -3   7  11        4.02        3.92      0.73 o
  -2   7  11        5.84        7.94      0.93 o
  -1   7  11        0.29        1.00      0.41 o
   0   7  11       29.24       30.42      2.17 o
   1   7  11        0.28        0.49      0.45 o
   2   7  11      104.99       98.33      2.70 o
   3   7  11       10.09        9.95      0.92 o
   4   7  11       11.47       13.68      1.07 o
   5   7  11      126.80      133.49      2.97 o
   6   7  11       19.57       19.81      1.08 o
   7   7  11        0.01        1.65      0.88 o
  -2   8  11       23.39       24.95      2.12 o
  -1   8  11       43.50       47.69      1.45 o
   0   8  11       16.25       15.92      0.85 o
   1   8  11       35.22       32.19      2.26 o
   2   8  11       74.44       81.96      9.43 o
   3   8  11        5.25        3.62      0.93 o
   4   8  11        0.08        0.50      0.21 o
   5   8  11        2.75        2.30      0.36 o
   6   8  11        9.69        6.77      0.73 o
   7   8  11        4.00        3.97      0.72 o
  -1   9  11       89.45       94.90      2.08 o
   0   9  11      110.62      125.93      3.51 o
   1   9  11       70.30       74.13      2.43 o
   2   9  11      147.99      157.64      3.16 o
   3   9  11      125.15      128.79      2.67 o
   4   9  11        8.95        6.47      0.74 o
   5   9  11       10.39        8.42      1.34 o
   6   9  11       47.63       45.49      1.78 o
   0  10  11       81.25       87.61      2.37 o
   1  10  11        0.54        0.69      0.48 o
   2  10  11       18.98       19.23      1.07 o
   3  10  11        0.65        0.46      0.39 o
   4  10  11        2.40        3.84      0.58 o
   5  10  11       34.81       39.71      3.95 o
  -2  -3  12      113.34      114.15      3.12 o
  -1  -3  12        3.61        3.18      0.71 o
   0  -3  12        3.53        3.50      0.48 o
   1  -3  12      192.02      180.86     10.44 o
  -3  -2  12        5.79        6.12      0.73 o
  -2  -2  12       31.21       27.02      1.18 o
  -1  -2  12        0.81        0.93      0.19 o
   0  -2  12        6.05        5.77      0.45 o
   1  -2  12        0.15        0.44      0.13 o
   2  -2  12        4.93        3.83      0.65 o
   3  -2  12       84.54       86.03      1.87 o
  -4  -1  12        0.41        0.37      0.36 o
  -3  -1  12        9.91        8.42      0.69 o
  -2  -1  12       35.37       30.54      0.91 o
  -1  -1  12      419.50      462.83      8.15 o
   0  -1  12      112.96      119.23      2.22 o
   1  -1  12        6.71        5.33      0.33 o
   2  -1  12       29.13       30.85      0.94 o
   3  -1  12       87.06       89.80      2.51 o
   4  -1  12       11.10       12.29      1.15 o
  -4   0  12      296.59      319.77      4.89 o
  -3   0  12      150.92      155.92      6.22 o
  -2   0  12        0.65        0.70      0.25 o
  -1   0  12        9.67        9.34      1.91 o
   0   0  12      118.39      125.68      5.43 o
   1   0  12        1.37        1.90      0.33 o
   2   0  12       13.50       12.88      1.52 o
   3   0  12       23.89       20.21      0.68 o
   4   0  12        4.35        4.53      0.64 o
   5   0  12        0.63        1.09      0.50 o
  -4   1  12      214.00      209.97      5.42 o
  -3   1  12       89.61       87.07      5.39 o
  -2   1  12        7.45        7.42      1.09 o
  -1   1  12       21.80       19.69      1.52 o
   0   1  12      808.61      853.14     90.51 o
   1   1  12        1.99        1.78      0.76 o
   2   1  12      129.61      127.97      3.64 o
   3   1  12       20.60       17.30      1.95 o
   4   1  12        5.59        3.97      0.40 o
   5   1  12        8.97        7.96      0.91 o
   6   1  12        1.94        1.18      0.43 o
  -4   2  12        0.02        0.47      0.39 o
  -3   2  12       72.75       67.28      1.95 o
  -2   2  12      358.63      321.72     11.96 o
  -1   2  12       27.23       25.43      1.63 o
   0   2  12        1.12        1.47      0.66 o
   1   2  12       53.15       65.35      2.22 o
   2   2  12        2.00        1.03      0.46 o
   3   2  12       26.17       27.86      2.40 o
   4   2  12       52.92       57.90      1.59 o
   5   2  12       54.96       49.24      1.04 o
   6   2  12        2.56        1.55      0.37 o
  -4   3  12        9.41        9.85      1.28 o
  -3   3  12        7.58        6.83      0.91 o
  -2   3  12        0.76        0.50      0.44 o
  -1   3  12        1.30        1.49      0.65 o
   0   3  12       70.40       62.02      2.32 o
   1   3  12       42.51       30.01      1.79 o
   2   3  12        8.29        4.54      1.11 o
   3   3  12       94.51       98.20      2.72 o
   4   3  12       68.37       62.78      5.26 o
   5   3  12       71.84       66.56      1.42 o
   6   3  12        4.73        3.93      0.66 o
  -4   4  12        4.35        4.77      1.01 o
  -3   4  12        0.01        0.32      0.67 o
  -2   4  12       10.65        6.62      0.68 o
  -1   4  12       66.95       64.90      2.70 o
   0   4  12        2.13        1.75      0.56 o
   1   4  12       27.42       25.88      1.78 o
   2   4  12       67.61       68.14      1.39 o
   3   4  12      114.03      104.65      2.15 o
   4   4  12        0.16        0.81      0.38 o
   5   4  12       26.94       25.83      0.97 o
   6   4  12       23.42       19.72      1.05 o
   7   4  12       30.06       32.13      2.04 o
  -4   5  12        7.43        5.70      0.65 o
  -3   5  12       36.25       33.44      1.37 o
  -2   5  12        4.55        5.00      0.60 o
  -1   5  12        2.11        2.86      0.61 o
   0   5  12        7.08        3.21      0.62 o
   1   5  12        4.87        2.67      0.48 o
   2   5  12       38.87       33.60      1.36 o
   3   5  12       44.29       44.28      1.48 o
   4   5  12        9.96        9.61      0.76 o
   5   5  12       51.93       51.06      1.50 o
   6   5  12       43.12       46.60      1.69 o
   7   5  12        7.24        7.11      0.76 o
  -3   6  12        5.72        3.39      0.75 o
  -2   6  12        5.94        7.75      0.79 o
  -1   6  12       36.62       33.72      1.13 o
   0   6  12        0.28        0.49      0.43 o
   1   6  12       26.27       23.19      1.76 o
   2   6  12      154.81      166.15      7.94 o
   3   6  12       35.47       37.96      1.10 o
   4   6  12        2.19        2.50      0.38 o
   5   6  12        6.95        6.05      0.68 o
   6   6  12       28.69       27.95      1.59 o
   7   6  12       67.35       72.17      1.88 o
  -2   7  12        0.58        0.52      0.45 o
  -1   7  12       26.34       27.47      1.05 o
   0   7  12       22.91       28.39      1.13 o
   1   7  12        1.99        1.75      0.66 o
   2   7  12       74.59       74.75      6.99 o
   3   7  12       61.33       53.40      1.87 o
   4   7  12       19.98       16.39      1.33 o
   5   7  12        1.53        0.89      0.34 o
   6   7  12       61.57       65.41      2.22 o
  -2   8  12        1.70        2.25      0.80 o
  -1   8  12      105.12      121.90      3.45 o
   0   8  12       17.46       13.24      1.03 o
   1   8  12        6.69        5.79      0.52 o
   2   8  12       10.66       11.87      1.53 o
   3   8  12       29.69       33.44      1.84 o
   4   8  12        4.27        4.89      0.44 o
   5   8  12       28.58       35.95      3.53 o
   6   8  12       36.21       39.89      1.50 o
   0   9  12        2.61        3.00      1.06 o
   1   9  12        9.91        9.94      0.86 o
   2   9  12       80.04       91.57      2.33 o
   3   9  12        0.20        1.41      0.29 o
   4   9  12        0.22        1.26      0.73 o
   5   9  12        0.40        1.46      0.59 o
   2  10  12        3.04        2.93      0.75 o
   3  10  12       57.79       65.12      1.77 o
  -1  -2  13       26.22       26.49      2.03 o
   0  -2  13       39.24       40.71      2.09 o
   1  -2  13       35.24       31.23      3.15 o
  -2  -1  13       49.13       50.40      1.47 o
  -1  -1  13      195.73      205.27      6.11 o
   0  -1  13       17.54       15.13      0.98 o
   1  -1  13       90.46       95.35      2.05 o
   2  -1  13       52.21       50.74      3.51 o
   3  -1  13        4.96        4.50      0.63 o
  -3   0  13      148.92      150.69      2.50 o
  -2   0  13        0.51        1.40      0.35 o
  -1   0  13      111.76      104.96      2.11 o
   0   0  13       83.64      101.14      2.67 o
   1   0  13       69.44       67.38      1.67 o
   2   0  13      145.81      150.72      2.94 o
   3   0  13       29.64       28.59      2.27 o
   4   0  13        0.25        0.32      0.22 o
  -3   1  13       11.37       10.67      0.82 o
  -2   1  13       11.70       12.17      0.94 o
  -1   1  13       23.80       26.44      2.60 o
   0   1  13       38.03       32.69      3.57 o
   1   1  13       15.77       17.49      1.88 o
   2   1  13        5.04        4.12      0.40 o
   3   1  13        0.28        1.26      0.26 o
   4   1  13        4.53        3.78      0.52 o
   5   1  13        1.42        1.44      0.51 o
  -3   2  13        0.09        1.40      0.49 o
  -2   2  13       58.61       63.47      1.81 o
  -1   2  13        0.27        0.59      0.53 o
   0   2  13      161.15      153.65      3.78 o
   1   2  13       20.26       25.96      3.01 o
   2   2  13        7.25        6.89      1.38 o
   3   2  13        1.22        0.78      0.27 o
   5   2  13        2.73        2.20      0.73 o
  -3   3  13       20.12       20.94      1.24 o
  -2   3  13       29.29       30.14      1.04 o
  -1   3  13       19.85       21.04      0.99 o
   0   3  13        5.14        3.38      0.63 o
   1   3  13        0.77        1.29      0.53 o
   2   3  13        0.43        0.78      0.41 o
   3   3  13        2.40        2.21      0.74 o
   4   3  13        4.85        3.47      0.32 o
   5   3  13       17.29       12.58      1.64 o
   6   3  13        8.96        6.23      0.92 o
  -3   4  13       12.33       12.62      1.42 o
  -2   4  13        3.37        2.12      0.52 o
  -1   4  13        1.92        1.51      0.61 o
   0   4  13        0.96        0.55      0.16 o
   1   4  13        7.62        5.55      0.61 o
   2   4  13       70.78       70.03      2.26 o
   3   4  13       78.96       77.03      1.57 o
   4   4  13       48.16       50.09      1.35 o
   5   4  13        2.89        2.77      0.45 o
   6   4  13       18.66       16.74      1.98 o
  -3   5  13        5.29        4.31      0.59 o
  -2   5  13        0.38        0.70      0.30 o
  -1   5  13       92.08       96.94      2.44 o
   0   5  13        0.06        0.77      0.43 o
   1   5  13       54.04       55.54      1.64 o
   2   5  13        4.67        3.83      0.50 o
   3   5  13      116.61      109.80      2.33 o
   4   5  13        0.24        0.11      0.24 o
   5   5  13       79.06       93.45      2.69 o
   6   5  13       24.96       24.03      0.92 o
  -2   6  13        0.18        1.10      0.67 o
  -1   6  13       12.00        8.89      0.87 o
   0   6  13       34.54       33.82      1.24 o
   1   6  13       21.79       23.15      1.38 o
   2   6  13       26.47       25.03      1.34 o
   3   6  13        0.23        0.96      0.27 o
   4   6  13      211.30      230.37      3.38 o
   5   6  13       81.02       87.05      2.59 o
   6   6  13       57.78       64.95      1.74 o
  -1   7  13        1.11        2.21      0.67 o
   0   7  13        7.95        5.29      0.68 o
   1   7  13       10.10       10.32      0.48 o
   2   7  13       17.79       21.72      2.02 o
   3   7  13       82.42       86.89      1.94 o
   4   7  13       43.72       55.30      1.81 o
   5   7  13      128.48      153.73      4.15 o
   0   8  13       17.63       15.42      0.93 o
   1   8  13        0.04        0.71      0.60 o
   2   8  13       10.14       15.33      1.26 o
   3   8  13        3.70        3.07      1.36 o
   4   8  13       59.62       63.50      1.98 o
   5   8  13        0.27        0.38      0.42 o
   1   9  13       34.49       32.21      2.20 o
   2   9  13        0.90        1.87      0.53 o
   3   9  13       14.64       16.33      2.86 o
   4   9  13       75.93       73.85      1.72 o
  -1   0  14       26.46       26.68      3.52 o
   0   0  14        6.31        7.26      1.06 o
   1   0  14       76.48       76.02      2.00 o
   2   0  14       27.04       21.05      1.62 o
  -2   1  14       12.71       10.64      0.80 o
  -1   1  14       24.04       24.63      1.00 o
   0   1  14       43.89       48.74      3.15 o
   1   1  14        0.56        1.31      0.42 o
   2   1  14        9.93       13.46      1.62 o
  -2   2  14       18.34       17.94      1.12 o
  -1   2  14        4.17        4.61      0.88 o
   0   2  14       22.11       19.94      2.40 o
   1   2  14       27.28       32.24     10.21 o
   2   2  14        1.44        2.56      0.55 o
   3   2  14       18.22       17.52      2.44 o
  -2   3  14        6.49        7.21      0.69 o
  -1   3  14       15.19       13.87      1.03 o
   0   3  14       56.99       58.88      2.14 o
   1   3  14       52.86       66.86      5.95 o
   2   3  14       44.00       46.50      4.06 o
   3   3  14       25.93       32.74      3.04 o
  -2   4  14        7.67        6.60      0.62 o
  -1   4  14        2.28        2.08      0.53 o
   0   4  14       13.95       16.48      2.37 o
   1   4  14       28.18       29.67      2.68 o
   2   4  14        2.29        2.65      0.43 o
   3   4  14       33.38       37.52      3.91 o
  -2   5  14        3.53        3.16      1.11 o
  -1   5  14       10.54       13.13      1.13 o
   0   5  14       13.45       15.93      0.83 o
   1   5  14      137.18      134.77      4.73 o
   2   5  14        7.72        7.49      0.74 o
   3   5  14       55.03       59.22      1.75 o
   4   5  14      276.18      308.53     92.16 o
   5   5  14        3.60        3.89      0.41 o
  -1   6  14        0.63        0.95      0.55 o
   0   6  14       53.75       54.05      1.88 o
   1   6  14        0.69        0.85      0.21 o
   2   6  14       37.12       39.59      1.94 o
   3   6  14       33.61       42.81      5.20 o
   4   6  14       85.31       93.79      1.95 o
   5   6  14        2.11        3.25      0.68 o
   0   7  14       20.00       23.48      3.14 o
   1   7  14        2.84        1.95      0.45 o
   2   7  14        5.91        7.57      0.77 o
   3   7  14        4.62        5.12      1.08 o
   4   7  14       12.15       13.36      0.89 o
   1   8  14      152.47      168.43      3.73 o
   2   8  14       39.34       48.03      3.66 o
   3   8  14        6.31        7.97      0.64 o
   1   2  15        4.26        4.40      0.63 o
   0   3  15       48.95       53.85      4.40 o
   1   3  15       24.86       27.56      2.36 o
   2   3  15       18.09       19.90      2.51 o
   0   4  15       11.95        8.95      0.77 o
   1   4  15      104.68      117.94      4.81 o
   2   4  15       43.53       44.66      1.52 o
   3   4  15       11.09       12.71      1.25 o
   0   5  15        0.35       -0.35      0.45 o
   1   5  15       14.29       15.55      1.54 o
   2   5  15        7.65        9.32      1.22 o
   3   5  15       13.03       12.13      1.78 o
   1   6  15       88.18       95.28      1.78 o
   2   6  15       67.98       69.02      2.19 o
 
